# Supplementary material for: Application of bulk segregant RNA-Seq (BSR-Seq) and allele-specific primers to study soybean powdery mildew resistance
Source: BMC Plant Biol. 2024 Mar 1;24:155. doi: 10.1186/s12870-024-04822-1 (PMC10905810; doi:10.1186/s12870-024-04822-1)
Supplement: Supplementary file 1 — Supplementary Material 1 [file 12870_2024_4822_MOESM1_ESM.xlsx]

## Sheet: 工作表1
Table S1. Metadata of 'Kaohsiung 11' x 'Huanlien 1' population
F1 Plants	F2 Plants (Lineage)	F2:3 Plants	PM Incidence in F2:3 Plants (%)	F2 Genotype and Putative Infection Rate	RNA Bulking	AS-Chr06	AS-Chr15	AS-Chr16-Front	AS-Chr16-Mid	AS-Chr16	Satt431	AS-Chr16-Back
01	01-1	11	0/8	RR (0.00%)	-	R	R	S	S	S	R	R
01	01-2	10	0/11	RR (0.00%)	R bulk-1	S	R	H	H	H	R	R
01	01-3	12	0/10	RR (0.00%)	-	S	R	H	H	H	R	R
01	01-4	11	0/8	RR (0.00%)	-	S	R	S	S	S	R	R
01	01-5	13	0/8	RR (0.00%)	-	S	R	H	H	H	R	R
01	01-6	11	0/7	RR (0.00%)	-	S	R	H	H	H	R	R
01	01-7	17	0/10	RR (0.00%)	R bulk-2	S	R	H	H	H	R	R
01	01-8	11	0/10	RR (0.00%)	R bulk-3	S	R	H	H	H	R	R
01	01-9	11	0/10	RR (0.00%)	-	S	R	H	H	H	R	R
01	01-10	13	0/12	RR (0.00%)	-	S	R	H	H	H	R	R
01	01-11	8	0/8	RR (0.00%)	-	S	R	H	R	H	R	R
01	01-12	14	0/14	RR (0.00%)	-	S	R	H	H	H	R	R
01	01-13	12	0/11	RR (0.00%)	R bulk-1	S	R	H	H	H	R	R
01	01-14	13	0/13	RR (0.00%)	R bulk-2	S	R	H	H	H	R	R
01	01-15	11	0/10	RR (0.00%)	R bulk-3	S	R	H	R	R	R	R
01	01-16	11	0/11	RR (0.00%)	-	S	R	S	S	S	R	R
02	02-1	14	2/9	Rr (22.22%)	-	S	S	S	S	R	R	H
02	02-2	14	5/14	Rr (35.71%)	-	H	S	S	R	R	S	S
02	02-3	10	2/8	Rr (25.00%)	-	S	S	S	H	R	H	H
02	02-4	11	0/11	RR (0.00%)	R bulk-1	H	S	S	H	R	R	R
02	02-5	9	0/5	RR (0.00%)	-	S	S	R	R	R	S	S
02	02-6	11	0/7	RR (0.00%)	-	R	S	R	R	R	H	H
02	02-7	14	3/12	Rr (25.00%)	-	H	S	S	S	R	R	R
02	02-8	13	0/13	RR (0.00%)	-	H	S	S	S	R	R	R
02	02-9	13	13/13	rr (100.00%)	S bulk-1	H	S	S	H	R	H	R
02	02-10	9	3/7	Rr (42.86%)	-	R	S	H	H	R	S	H
02	02-11	10	9/9	rr (100.00%)	-	S	S	S	S	R	R	H
02	02-12	14	4/14	Rr (28.57%)	-	H	S	R	H	R	H	H
02	02-13	10	0/8	RR (0.00%)	-	S	S	S	R	R	R	R
02	02-14	13	0/13	RR (0.00%)	R bulk-2	R	S	R	R	R	S	S
02	02-15	14	12/12	rr (100.00%)	-	H	S	H	H	R	H	H
02	02-16	19	3/10	Rr (30.00%)	-	H	S	H	H	R	H	H
03	03-1	10	8/8	rr (100.00%)	S bulk-2	R	R	S	H	S	S	S
03	03-2	9	8/8	rr (100.00%)	S bulk-3	H	H	S	H	S	S	S
03	03-3	6	6/6	rr (100.00%)	S bulk-1	H	H	S	H	S	S	S
03	03-4	2	1/1	rr (100.00%)	-	R	R	S	S	S	S	S
03	03-5	13	9/9	rr (100.00%)	-	H	R	S	S	S	S	S
03	03-6	10	6/6	rr (100.00%)	S bulk-3	H	R	S	S	S	S	S
03	03-7	15	12/12	rr (100.00%)	S bulk-1	R	R	S	H	H	H	H
03	03-8	10	8/8	rr (100.00%)	S bulk-2	H	H	S	H	S	S	S
03	03-9	12	9/9	rr (100.00%)	S bulk-3	H	H	S	H	S	S	S
03	03-10	10	5/5	rr (100.00%)	-	H	R	S	H	S	S	S
03	03-11	11	8/8	rr (100.00%)	S bulk-2	H	H	S	H	S	S	S
03	03-12	2	0/1	RR (0.00%)	-	R	S	S	S	S	S	S
03	03-13	12	12/12	rr (100.00%)	S bulk-3	H	R	S	S	S	S	S
03	03-14	13	11/11	rr (100.00%)	S bulk-1	H	H	S	S	S	S	S
04	04-1	12	0/1	RR (0.00%)	-	H	R	R	R	R	R	R
04	04-2	9	0/6	RR(0.00%)	-	H	R	R	R	R	R	R
04	04-3	10	0/6	RR (0.00%)	-	R	R	R	R	R	R	R
04	04-4	8	0/7	RR (0.00%)	-	R	R	R	R	R	R	R
04	04-5	12	0/3	RR (0.00%)	-	R	R	R	R	R	R	R
05	05-1	9	0/8	RR (0.00%)	-	S	S	S	H	R	R	R
05	05-2	6	0/7	RR (0.00%)	-	S	S	R	H	R	R	R
05	05-3	14	0/13	RR (0.00%)	R bulk-1	S	R	S	S	R	R	R
05	05-4	11	0/9	RR (0.00%)	-	S	R	H	H	R	R	R
05	05-5	13	0/11	RR (0.00%)	R bulk-2	S	S	R	R	R	R	R
05	05-6	15	0/12	RR (0.00%)	R bulk-3	S	S	R	R	R	R	R
06	06-1	17	0/14	RR (0.00%)	R bulk-2	S	H	S	S	H	H	S
06	06-2	17	3/13	Rr (23.07%)	-	S	R	S	S	R	R	R
06	06-3	12	0/9	RR (0.00%)	-	R	H	S	S	R	R	R
06	06-5	15	0/13	RR (0.00%)	-	H	H	S	S	H	R	R
06	06-6	10	0/9	RR (0.00%)	-	S	H	S	S	H	H	H
06	06-7	15	14/14	rr (100.00%)	-	H	R	S	S	H	H	H
06	06-8	14	1/13	Rr (7.69%)	-	S	H	S	S	H	H	H
06	06-9	3	0/1	RR (0.00%)	-	H	S	S	S	H	H	H
06	06-10	12	3/12	Rr (25.00%)	-	H	S	S	S	H	H	H
06	06-11	10	4/6	Rr (66.67%)	-	S	H	S	S	S	S	S
06	06-12	17	0/15	RR (0.00%)	R bulk-3	S	R	S	S	R	R	R
06	06-13	12	4/10	Rr (40.00%)	-	S	S	S	S	R	R	R
07	07-1	17	0/10	RR (0.00%)	-	R	R	R	H	H	H	H
07	07-2	14	4/7	Rr (57.14%)	-	R	S	R	H	H	H	H
07	07-3	15	4/11	Rr (36.36%)	-	H	S	H	H	H	H	H
07	07-4	14	4/9	Rr (44.44%)	-	R	R	H	R	H	H	H
07	07-5	10	0/5	RR (0.00%)	-	H	R	H	R	R	R	R
07	07-6	10	0/4	RR (0.00%)	-	H	R	H	R	R	R	R
07	07-7	8	8/8	rr (100.00%)	S bulk-1	H	H	S	S	S	S	S
07	07-8	16	2/12	Rr (16.67%)	-	H	H	R	R	R	R	S
07	07-9	17	7/16	Rr (43.75%)	-	H	R	R	R	R	R	S
07	07-10	10	4/9	Rr (44.44%)	-	R	R	R	H	H	H	S
07	07-11	15	2/15	Rr (13.33%)	-	H	H	R	H	H	H	S
07	07-12	16	3/13	Rr (23.08%)	-	R	H	H	S	S	S	S
07	07-13	16	5/15	Rr (33.33%)	-	H	R	H	H	H	H	H
07	07-14	11	0/10	RR (0.00%)	-	R	H	R	H	H	H	H
07	07-15	14	0/12	RR (0.00%)	R bulk-3	H	R	H	H	H	H	H
07	07-16	19	17/17	rr (100.00%)	S bulk-2	R	R	S	S	S	S	S
08	08-1	11	11/11	rr (100.00%)	S bulk-2	H	S	S	S	S	S	S
08	08-2	16	12/12	rr (100.00%)	S bulk-3	H	S	S	S	S	S	S
08	08-3	9	8/8	rr (100.00%)	S bulk-2	H	H	S	S	S	S	S
08	08-4	11	8/8	rr (100.00%)	-	H	S	S	S	S	S	S
08	08-5	19	16/16	rr (100.00%)	S bulk-2	H	S	S	S	S	S	S
08	08-6	16	14/14	rr (100.00%)	S bulk-3	H	S	S	S	S	S	S
08	08-7	19	17/17	rr (100.00%)	S bulk-1	H	S	S	S	S	S	S
10	10-1	14	0/13	RR (0.00%)	R bulk-1	S	H	R	R	R	R	R
10	10-2	7	0/7	RR (0.00%)	-	R	S	H	R	R	R	R
10	10-3	16	0/14	RR (0.00%)	R bulk-2	S	S	H	R	R	R	R
10	10-4	14	0/11	RR (0.00%)	R bulk-3	S	S	H	R	R	R	R
10	10-5	11	0/10	RR (0.00%)	-	H	R	H	R	R	R	R
10	10-6	11	0/10	RR (0.00%)	-	S	S	H	R	R	R	R
10	10-7	3	0/3	RR (0.00%)	-	S	S	H	R	R	R	R
10	10-8	13	0/11	RR (0.00%)	-	H	H	H	R	R	R	R
10	10-9	78	0/6	RR (0.00%)	-	S	H	S	R	R	R	R
10	10-10	1	0/1	RR (0.00%)	-	H	H	H	R	R	R	R
10	10-11	6	0/5	RR (0.00%)	-	H	H	H	R	R	R	R
10	10-12	12	0/10	RR (0.00%)	-	S	R	H	R	R	R	R
10	10-13	12	0/10	RR (0.00%)	-	H	H	R	R	R	R	R
10	10-14	18	0/14	RR (0.00%)	-	S	H	R	R	R	R	R
10	10-15	7	0/7	RR (0.00%)	-	S	R	R	R	R	R	R
10	10-16	17	0/14	RR (0.00%)	-	H	H	R	R	R	R	R
10	10-17	5	0/4	RR (0.00%)	-	H	H	R	R	R	R	R
10	10-18	15	0/11	RR (0.00%)	R bulk-1	H	H	H	R	R	R	R
10	10-19	14	0/10	RR (0.00%)	-	H	H	H	R	R	R	R
10	10-20	10	0/7	RR (0.00%)	-	H	H	H	R	R	R	R
10	10-21	10	0/8	RR (0.00%)	-	S	S	S	R	R	R	R
10	10-22	18	0/15	RR (0.00%)	R bulk-2	S	H	S	R	R	R	R
10	10-23	9	0/8	RR (0.00%)	-	H	H	H	R	R	R	R
10	10-24	16	0/10	RR (0.00%)	-	H	H	S	R	R	R	R
10	10-25	13	0/12	RR (0.00%)	R bulk-3	H	H	R	R	R	R	R
10	10-26	12	0/11	RR (0.00%)	-	H	R	H	R	R	R	R
11	11-19	19	0/17	RR (0.00%)	-	S	S	R	R	H	H	R
11	11-20	13	0/13	RR (0.00%)	-	H	S	R	R	H	H	H
11	11-21	11	10/10	rr (100.00%)	-	H	S	R	R	S	S	S
11	11-22	14	6/7	Rr (85.71%)	-	H	S	H	R	S	S	S
11	11-23	15	13/13	rr (100.00%)	S bulk-3	S	S	R	R	H	H	S
11	11-26	12	9/9	rr (100.00%)	-	H	S	R	R	H	S	S
11	11-27	14	13/13	rr (100.00%)	S bulk-1	H	S	R	R	H	S	S
11	11-28	12	1/10	Rr (10.00%)	-	H	S	R	R	H	H	H
11	11-29	13	0/13	RR (0.00%)	-	H	S	H	R	H	H	H
12	12-1	23	0/21	RR (0.00%)	-	H	R	S	S	H	H	H
12	12-2	14	0/13	RR (0.00%)	-	R	S	H	H	S	S	S
12	12-3	10	8/8	rr (100.00%)	-	H	H	R	R	R	R	R
12	12-4	9	6/6	rr (100.00%)	S bulk-3	H	S	H	H	H	H	S
12	12-5	16	0/14	RR (0.00%)	-	H	H	H	R	S	S	S
12	12-6	11	11/11	rr (100.00%)	S bulk-1	S	H	R	H	R	R	R
12	12-7	19	5/15	Rr (33.33%)	-	H	S	H	H	H	R	R
12	12-8	13	0/8	RR (0.00%)	-	R	R	H	H	S	S	H
12	12-9	13	0/7	RR (0.00%)	-	R	R	H	H	H	H	H
12	12-10	10	0/8	RR (0.00%)	-	H	R	H	H	R	R	R
12	12-11	10	0/7	RR (0.00%)	-	R	H	H	H	H	H	H
12	12-12	18	4/8	Rr (50.00%)	-	R	H	H	H	H	H	H
12	12-13	13	0/7	RR (0.00%)	-	R	H	H	H	H	H	H
13	13-1	15	12/12	rr (100.00%)	S bulk-2	S	S	H	H	H	S	S
13	13-2	19	12/14	rr (100.00%)	-	H	S	H	H	H	S	S
13	13-3	17	12/12	rr (100.00%)	S bulk-3	H	S	H	H	H	S	S
13	13-4	12	11/11	rr (100.00%)	S bulk-1	H	R	S	S	S	S	S
13	13-5	10	9/9	rr (100.00%)	S bulk-2	R	S	S	S	H	S	S
13	13-6	15	7/8	Rr (87.50%)	-	S	S	H	H	H	S	S
14	14-1	16	11/12	Rr (91.67%)	-	S	R	S	S	S	H	H
14	14-2	13	0/10	RR (0.00%)	R bulk-1	S	R	H	H	H	R	H
14	14-3	12	1/6	Rr (16.67%)	-	S	S	H	R	R	R	H
14	14-4	10	1/2	Rr (50.00%)	-	S	S	H	R	R	R	R
14	14-5	15	3/5	Rr (60.00%)	-	H	H	S	H	S	S	S
14	14-6	11	1/5	Rr (20.00%)	-	S	H	H	R	R	R	R
14	14-7	7	0/7	RR (0.00%)	-	S	H	H	H	S	S	S
14	14-8	14	1/8	Rr (12.50%)	-	S	H	H	H	H	H	H
14	14-9	13	4/6	Rr (66.67%)	-	S	H	R	H	H	H	S
14	14-10	9	1/5	Rr (20.00%)	-	S	R	S	S	H	H	H
14	14-11	12	8/10	Rr (80.00%)	-	S	H	S	R	R	R	R
14	14-12	12	0/10	RR (0.00%)	-	S	S	S	S	H	H	H
15	15-1	12	0/10	RR (0.00%)	-	R	S	S	H	R	R	R
15	15-5	15	0/10	RR (0.00%)	R bulk-1	H	S	S	R	R	R	R
15	15-6	18	0/12	RR (0.00%)	R bulk-2	H	S	H	R	R	R	R
15	15-7	11	0/5	RR (0.00%)	-	H	S	S	H	H	H	R
15	15-8	12	1/10	Rr (10.00%)	-	H	S	H	H	H	H	R
15	15-9	16	0/10	RR (0.00%)	-	H	S	R	R	R	R	R
15	15-10	16	0/4	RR (0.00%)	-	R	S	S	S	S	S	R
15	15-11	9	0/2	RR (0.00%)	-	H	S	R	R	R	R	R
15	15-12	12	0/7	RR (0.00%)	-	H	S	H	H	H	H	R
15	15-13	9	0/6	RR (0.00%)	-	H	S	S	S	S	S	R
15	15-14	13	0/11	RR (0.00%)	R bulk-3	H	S	H	H	H	H	R
15	15-15	18	0/14	RR (0.00%)	-	S	S	H	H	H	H	R
16	16-1	10	0/7	RR (0.00%)	-	S	R	R	R	R	R	R
16	16-2	16	0/14	RR (0.00%)	-	S	R	H	H	R	R	R
16	16-3	14	0/10	RR (0.00%)	-	S	R	H	H	R	R	R
17	17-1	8	0/4	RR (0.00%)	-	S	S	S	R	H	H	H
17	17-2	11	0/6	RR (0.00%)	-	R	S	S	H	H	H	H
17	17-3	12	1/6	Rr (16.67%)	-	S	S	S	H	H	R	R
17	17-4	12	2/10	Rr (20.00%)	-	H	S	S	H	H	H	H
17	17-5	10	0/10	RR (0.00%)	-	R	S	S	H	H	H	H
17	17-6	16	4/9	Rr (44.44%)	-	H	S	S	R	R	R	H
17	17-7	15	1/9	Rr (11.11%)	-	H	S	S	R	R	R	R
17	17-8	9	4/4	rr (100.00%)	-	H	S	S	R	R	R	R
17	17-9	15	1/8	Rr (12.50%)	-	H	S	S	H	S	S	S
17	17-10	2	0/1	RR (0.00%)	-	S	S	S	R	H	H	H
17	17-11	14	0/11	RR (0.00%)	-	H	S	S	S	S	H	H
17	17-12	13	3/11	Rr (27.27%)	-	R	S	S	S	S	H	H
17	17-13	14	0/12	RR (0.00%)	-	S	S	S	S	S	S	R
17	17-14	12	1/9	Rr (11.11%)	-	H	S	S	S	H	H	H
17	17-15	12	0/9	RR (0.00%)	-	S	S	S	H	H	H	H
17	17-16	9	0/7	RR (0.00%)	-	H	S	S	H	H	H	H
17	17-17	13	3/12	Rr (25.00%)	-	S	S	S	H	H	H	H
17	17-18	10	8/8	rr (100.00%)	S bulk-2	S	S	S	H	H	H	H
17	17-19	15	0/12	RR (0.00%)	-	H	S	S	S	S	H	S
17	17-1-1	8	4/6	Rr (66.67%)	-	S	S	S	S	S	S	S
19	19-1	14	0/14	RR (0.00%)	-	S	R	R	R	R	H	R
19	19-2	12	0/6	RR (0.00%)	-	S	R	R	R	R	H	R
19	19-3	18	0/9	RR (0.00%)	-	S	R	R	R	R	R	R
19	19-4	10	0/6	RR (0.00%)	-	S	R	R	R	R	R	R
19	19-5	10	0/7	RR (0.00%)	-	S	R	R	R	R	H	R
19	19-6	21	0/14	RR (0.00%)	-	S	R	R	R	R	R	R
19	19-7	14	0/9	RR (0.00%)	-	S	R	H	R	R	H	R
19	19-8	9	0/5	RR (0.00%)	-	S	R	R	R	R	R	R
19	19-9	10	0/12	RR (0.00%)	-	S	R	H	R	R	H	R
19	19-10	8	0/8	RR (0.00%)	-	S	R	R	R	R	H	R
19	19-11	14	0/10	RR (0.00%)	-	S	R	R	R	R	H	R
19	19-12	21	0/24	RR (0.00%)	R bulk-1	S	R	R	R	R	H	R
19	19-13	14	0/10	RR (0.00%)	-	S	R	H	R	R	R	R
19	19-14	14	0/9	RR (0.00%)	-	S	R	R	R	R	R	R
19	19-15	19	0/17	RR (0.00%)	R bulk-2	S	R	R	R	R	R	R
19	19-16	13	0/11	RR (0.00%)	-	S	R	R	R	R	R	R
19	19-17	20	0/13	RR (0.00%)	R bulk-3	S	R	R	R	R	R	R
20	20-1	14	0/4	RR (0.00%)	-	S	S	R	R	R	R	R
20	20-2	9	0/8	RR (0.00%)	-	S	S	R	R	R	R	R
20	20-3	11	0/8	RR (0.00%)	-	S	S	R	R	R	H	R
20	20-4	13	0/11	RR (0.00%)	R bulk-1	S	S	R	R	R	R	R
20	20-5	10	0/3	RR (0.00%)	-	S	S	R	R	R	R	R
20	20-6	10	0/7	RR (0.00%)	-	S	S	H	R	R	H	R
20	20-7	8	1/8	Rr (12.50%)	-	S	S	R	R	R	R	R
20	20-8	6	0/7	RR (0.00%)	-	S	S	R	R	R	R	R
20	20-9	13	0/9	RR (0.00%)	-	S	R	R	R	R	R	R
20	20-10	11	0/4	RR (0.00%)	-	S	S	R	R	R	R	R
20	20-11	9	0/2	RR (0.00%)	-	S	S	R	R	R	R	R
20	20-12	11	0/11	RR (0.00%)	-	S	S	R	R	R	R	R
21	21-1	14	0/8	RR (0.00%)	-	S	R	S	R	R	R	R
21	21-2	9	0/3	RR (0.00%)	-	S	R	S	H	H	R	R
21	21-3	16	0/10	RR (0.00%)	-	S	R	S	R	R	R	R
21	21-4	13	0/10	RR (0.00%)	-	S	R	S	S	H	R	R
21	21-5	14	0/11	RR (0.00%)	R bulk-2	S	R	S	H	H	R	R
21	21-6	14	2/14	Rr (14.29%)	-	S	R	S	R	R	R	R
21	21-7	15	4/14	Rr (28.57%)	-	S	R	S	S	H	R	R
21	21-8	13	0/10	RR (0.00%)	-	S	R	S	S	H	R	R
21	21-9	11	0/6	RR (0.00%)	-	S	R	S	S	S	R	R
21	21-10	10	0/6	RR (0.00%)	-	S	R	S	S	H	R	R
21	21-11	16	0/15	RR (0.00%)	R bulk-3	S	R	S	R	R	R	R
21	21-12	13	0/10	RR (0.00%)	-	S	R	S	H	S	R	R
21	21-13	12	0/8	RR (0.00%)	-	S	R	S	S	S	R	R
23	23-1	10	0/7	RR (0.00%)	-	H	S	S	S	H	H	H
23	23-2	10	1/7	Rr (14.29%)	-	S	S	S	S	H	H	H
23	23-3	13	8/8	rr (100.00%)	S bulk-3	R	S	S	S	R	R	R
23	23-4	11	7/7	rr (100.00%)	-	H	S	S	S	R	R	R
23	23-5	12	0/7	RR (0.00%)	-	R	S	S	S	H	H	S
23	23-6	30	3/22	Rr (13.64%)	-	R	S	S	S	S	H	S
23	23-7	14	0/11	RR (0.00%)	-	H	S	S	S	H	H	H
23	23-8	16	1/11	Rr (9.09%)	-	R	S	S	S	H	H	H
23	23-9	13	0/9	RR (0.00%)	-	H	S	H	S	S	H	S
23	23-10	11	4/10	Rr (40.00%)	-	H	S	S	S	H	H	H
23	23-11	9	6/6	rr (100.00%)	S bulk-1	H	S	S	S	R	R	R
23	23-12	11	6/8	Rr (75.00%)	-	H	S	S	S	R	R	H
23	23-13	10	0/11	RR (0.00%)	-	H	S	S	S	H	H	H
23	23-16	14	0/10	RR (0.00%)	-	H	S	S	S	H	H	S
