# Supplementary material for: Application of bulk segregant RNA-Seq (BSR-Seq) and allele-specific primers to study soybean powdery mildew resistance
Source: BMC Plant Biol. 2024 Mar 1;24:155. doi: 10.1186/s12870-024-04822-1 (PMC10905810; doi:10.1186/s12870-024-04822-1)
Supplement: Supplementary file 2 — Supplementary Material 2 [file 12870_2024_4822_MOESM2_ESM.xlsx]

## Sheet: Sheet1
Table S2. Mapping statistics of 12 RNA-Seq samples
Sample	Raw reads	Q20 (%)	Q30 (%)	BWA MEM*	HISAT2	Kallisto
R bulk sample 1	19437965	95.55	88.96		0.8627	0.798
R bulk sample 2	23592353	95.47	88.84	99.83%	0.8652	0.794
R bulk sample 3	21675835	95.71	89.23		0.8714	0.796
S bulk sample 1	27728769	95.49	88.87		0.8608	0.778
S bulk sample 2	27779334	95.33	88.62	99.23%	0.8572	0.769
S bulk sample 3	26945146	95.75	89.3		0.8571	0.755
KS11' sample 1	24253695	95.84	89.45		0.8668	0.791
KS11' sample 2	24161669	95.84	89.44	99.80%	0.857	0.766
KS11' sample 3	24606510	95.71	89.24		0.8549	0.777
'HL1' sample 1	21812899	95.91	89.52		0.8558	0.795
'HL1' sample 2	22869448	95.72	89.23	99.44%	0.8741	0.791
'HL1' sample 3	21565699	95.84	89.42		0.8592	0.781
* Three samples were pooled for SNP calling in the GATK pipeline, therefore, there is one value for each group
