# Supplementary material for: Application of bulk segregant RNA-Seq (BSR-Seq) and allele-specific primers to study soybean powdery mildew resistance
Source: BMC Plant Biol. 2024 Mar 1;24:155. doi: 10.1186/s12870-024-04822-1 (PMC10905810; doi:10.1186/s12870-024-04822-1)
Supplement: Supplementary file 3 — Supplementary Material 3 [file 12870_2024_4822_MOESM3_ESM.xlsx]

## Sheet: Sheet1
Table S3. The consensus 1,687 differentially expressed genes identified by HISAT2-DESeq2 and Kallisto-Sleuth
GeneID	Annotation	R bulks/ S bulks DESeq2 Log2FC*	R bulks/ S bulks DESeq2 p-adj#	R bulks/ S bulks Sleuth Log2FC*	R bulks/ S bulks Sleuth q value#	R parents/ S parents DESeq2 Log2FC*	R parents/ S parents DESeq2 p-adj#	R parents/ S parents Sleuth Log2FC*	R parents/ S parents Sleuth q value#
Glyma.01G003700		-0.9	0.00345	-0.624761	4.44e-05	-1.1376	5.29e-06	-0.858968	0.000174639
Glyma.01G004200	S-adenosyl-L-methionine-dependent methyltransferases superfamily protein	-1.8	1.55e-07	-1.35901	1.09e-08	-4.52725	3.53e-51	-3.22201	7.19e-35
Glyma.01G007500	Protein kinase family protein with leucine-rich repeat domain	-1.43	1.32e-05	-1.0279	8e-06	-3.2796	3.21e-35	-2.31158	5.92e-24
Glyma.01G009300	staurosporin and temperature sensitive 3-like A	-0.54	0.0103	-0.397193	1.19e-14	-0.840109	3.31e-07	-0.582715	0.000309275
Glyma.01G011600	Mono-/di-acylglycerol lipase, N-terminal;Lipase, class 3	-2.05	0.000142	-1.53044	4.07e-06	-5.07402	4.37e-30	-3.60891	8.79e-15
Glyma.01G013500	cysteine-rich RLK (RECEPTOR-like protein kinase) 29	-0.71	0.00799	-0.572265	7.99e-08	-2.49992	3.22e-35	-2.25045	8.21e-43
Glyma.01G017100	NAD(P)-binding Rossmann-fold superfamily protein	-0.53	0.0124	-0.334653	0.00395457	-0.96349	6.44e-10	-0.60669	3.68e-05
Glyma.01G019900		0.44	0.0083	0.286584	0.000127059	1.03397	2.32e-16	0.686163	5.96e-09
Glyma.01G022400	Protein kinase superfamily protein	-1.07	9.49e-05	-0.759997	0.00234481	-2.48888	2.48e-31	-1.57744	6.16e-17
Glyma.01G026000	transporter associated with antigen processing protein 1	0.39	0.0186	0.312503	0.000415894	1.24367	3.61e-22	0.844632	3.24e-10
Glyma.01G028900	ATP-citrate lyase A-1	-0.41	0.0185	-0.282522	2.92e-06	-1.17114	3.6e-20	-0.837006	2.99e-12
Glyma.01G034000	MLP-like protein 423	1.89	8.77e-06	1.38112	0.00556704	6.5366	4.44e-12	4.80151	1.07e-07
Glyma.01G037200	Matrixin family protein	-1.83	4.34e-12	-1.2642	2.81e-13	-4.55577	3.52e-75	-3.17902	1.86e-80
Glyma.01G037600	formin 8	-1.41	0.00322	-0.815866	0.0249878	-2.2883	6.09e-12	-2.04347	2.69e-09
Glyma.01G044500	NAD(P)-linked oxidoreductase superfamily protein	1.25	0.00488	1.01956	1.42e-10	1.68659	1.93e-06	1.16008	0.000416903
Glyma.01G053800	WRKY DNA-binding protein 3	-1.19	0.000326	-0.880843	6.74e-05	-2.43784	5.74e-23	-1.52081	1.88e-11
Glyma.01G056100	senescence-related gene 1	-2.09	0.033	-1.29427	1.93e-05	-5.60542	7.84e-14	-3.20493	1.06e-05
Glyma.01G069500	TCP-1/cpn60 chaperonin family protein	0.46	0.00819	0.32425	3.75e-10	1.09224	3.29e-16	0.753408	8.23e-09
Glyma.01G074600	UDP-Glycosyltransferase superfamily protein	-1.05	0.000682	-0.749114	1.62e-07	-2.17476	6.79e-19	-1.48576	1.17e-15
Glyma.01G076100	Plastid-lipid associated protein PAP / fibrillin family protein	0.47	0.0236	0.382606	0.000918523	0.908489	5.3e-09	0.721679	3.28e-05
Glyma.01G092900	ATPase E1-E2 type family protein / haloacid dehalogenase-like hydrolase family protein	-1.05	3.07e-07	-0.720131	1.41e-10	-2.09344	4.91e-35	-1.5043	1.82e-31
Glyma.01G096200	kunitz trypsin inhibitor 1	1.43	0.0118	1.04642	1.17e-05	2.33401	2.07e-07	1.70274	0.00093704
Glyma.01G096800	VQ motif-containing protein	-1.2	0.0114	-0.783834	0.00172172	-3.34476	1.26e-18	-2.52134	4.12e-16
Glyma.01G105000	Major facilitator superfamily protein	-1.06	0.0114	-0.711989	0.00655558	10.4997	1.52e-16	6.64408	9.39e-76
Glyma.01G106000	glutathione S-transferase TAU 8	-1.53	2.24e-10	-1.09521	1.62e-39	-4.08556	9.88e-76	-2.87988	9.02e-30
Glyma.01G108700	PAR1 protein	-3.26	1.04e-07	-2.26184	2.57e-08	-4.93721	7.63e-20	-3.78245	7.91e-11
Glyma.01G114400	Plant protein of unknown function (DUF247)	-0.64	0.00425	-0.447578	2.12e-09	-1.38114	2.97e-15	-0.959222	1.76e-14
Glyma.01G124900	20S proteasome alpha subunit C1	-0.36	0.0395	-0.328355	1.43e-05	-0.920303	1.94e-13	-0.535926	8.73e-06
Glyma.01G127200	Disease resistance-responsive (dirigent-like protein) family protein	-1.66	0.00573	-1.39287	0.00353378	-4.98237	1.92e-27	-3.87198	1.61e-24
Glyma.01G129100	Protein of unknown function (DUF567)	-1.24	0.00585	-0.949168	0.000233931	-3.46346	3.7e-25	-2.42113	6.18e-13
Glyma.01G134600	homogentisate phytyltransferase 1	-2.61	0.000301	-1.9582	0.000128777	-5.80776	3.35e-22	-4.421	1.18e-11
Glyma.01G135200	cytochrome P450, family 82, subfamily C, polypeptide 4	-4.26	0.0001	-3.10602	5.34e-10	-6.99328	9.38e-11	-4.63568	6.46e-06
Glyma.01G137500	SAUR-like auxin-responsive protein family	-1.51	0.00833	-1.04465	1.83e-06	-3.07531	1.33e-12	-2.44383	0.000103923
Glyma.01G137700	Plant invertase/pectin methylesterase inhibitor superfamily	-3.58	0.00035	-2.89501	0.000348594	-4.02973	2.76e-09	-2.60606	7.22e-08
Glyma.01G142900		1.08	0.000447	0.735349	1.02e-05	1.98756	1.39e-14	1.23718	1.76e-10
Glyma.01G143500	heat shock transcription factor B2A	-4.66	0.00108	-3.15814	7.26e-07	-6.64905	7.38e-09	-4.77264	6.86e-19
Glyma.01G144900	growth-regulating factor 9	-1.63	0.00126	-1.12416	0.000548203	-2.89589	8.59e-12	-1.9958	3.01e-08
Glyma.01G154900	nine-cis-epoxycarotenoid dioxygenase 4	0.94	0.0105	0.658656	5.86e-39	1.24624	1.43e-05	0.941237	0.0056565
Glyma.01G158400	MUTL protein homolog 3	-0.5	0.0489	-0.412479	0.000117381	1.28891	5.32e-13	0.926336	6.75e-11
Glyma.01G161100	Transmembrane amino acid transporter family protein	-2.32	5.88e-14	-1.67241	2.86e-16	-4.48882	3.84e-61	-3.11532	1.02e-71
Glyma.01G161700	Wound-responsive family protein	0.46	0.00573	0.368196	2.98e-06	0.497103	0.000378882	0.289408	0.0478122
Glyma.01G167200	Plant protein of unknown function (DUF869)	-0.67	0.0484	-0.424113	0.000148103	-0.965637	0.000144373	-0.751286	0.00413709
Glyma.01G169200	ferulic acid 5-hydroxylase 1	-1.71	0.0083	-1.69511	0.0344373	-2.22118	2.59e-06	-1.21769	0.000605599
Glyma.01G171400	P-loop containing nucleoside triphosphate hydrolases superfamily protein	-1.02	0.018	-0.669631	0.00116976	-1.76308	5.86e-07	-1.27363	2.44e-05
Glyma.01G172600	NmrA-like negative transcriptional regulator family protein	-2.22	0.0445	-1.63012	6.22e-08	-5.18611	5.11e-11	-4.01617	2.83e-07
Glyma.01G179600	cytochrome P450, family 71, subfamily B, polypeptide 35	-2.33	0.00302	-1.70058	0.0180908	-6.27939	3.17e-20	-4.64074	1.05e-23
Glyma.01G182500	Thioredoxin superfamily protein	0.32	0.0129	0.220351	4.16e-05	0.5615	1.63e-08	0.391704	0.00657508
Glyma.01G185800	heat shock factor 4	-1.96	0.00717	-1.50844	2.77e-10	-4.38943	5.83e-15	-3.24072	2.59e-06
Glyma.01G186600	alpha/beta-Hydrolases superfamily protein	-0.83	0.0092	-0.618751	4.92e-11	-0.901764	0.000415837	-0.605914	0.0318548
Glyma.01G188100		0.45	0.0371	0.357331	3.26e-05	1.0822	5.55e-12	0.67616	1.31e-05
Glyma.01G188500	Cystathionine beta-synthase (CBS) family protein	0.54	6.52e-05	0.400703	7.03e-07	0.881773	5.27e-15	0.643294	6.4e-05
Glyma.01G192200	Ribonuclease III family protein	0.58	0.00686	0.401574	6.37e-05	1.24079	1.77e-13	0.918811	1.24e-12
Glyma.01G199900		-0.5	0.0381	-0.387529	5.37e-05	-1.43105	4.17e-17	-1.05713	1.37e-16
Glyma.01G201000	plastid ribosomal protein l11	0.43	0.0163	0.28297	2.61e-06	0.970326	5.37e-13	0.716374	1.12e-06
Glyma.01G205700	FAD/NAD(P)-binding oxidoreductase family protein	0.53	0.00425	0.349009	2.47e-05	0.802417	5.67e-08	0.620735	1.58e-07
Glyma.01G205800		-0.69	0.00627	-0.563319	9.1e-08	-1.43172	2.06e-13	-1.00582	8.58e-10
Glyma.01G209100	C2H2-like zinc finger protein	-1.17	0.00434	-0.79746	2.18e-06	-1.83662	1.15e-08	-1.13876	1.92e-05
Glyma.01G210400	Lactate/malate dehydrogenase family protein	-1.58	0.0398	-1.06207	0.0151153	-2.39785	2.09e-05	-1.43808	0.00484605
Glyma.01G211800	NmrA-like negative transcriptional regulator family protein	-3.55	5.58e-06	-3.05988	2.28e-05	-6.981	1.12e-15	-4.73736	5.63e-06
Glyma.01G213600	Leucine-rich repeat protein kinase family protein	-1.05	0.0418	-0.646628	0.000148356	-3.60196	8.36e-22	-2.42618	1.18e-09
Glyma.01G215100	phospholipase D beta 1	-0.66	0.00499	-0.472833	4.22e-05	-1.68508	9.06e-21	-1.18661	6.55e-18
Glyma.01G221200	PLAC8 family protein	-1.04	0.00146	-0.748391	0.00219399	-2.58221	3.21e-23	-1.86152	3.36e-18
Glyma.01G224200	SPA1-related 2	0.43	0.022	0.292204	0.000133338	0.488823	0.000785869	0.337998	0.0106816
Glyma.01G224800	WRKY family transcription factor	-2.12	0.000475	-1.52967	2.07e-05	-5.63465	1.23e-29	-4.18765	1.99e-13
Glyma.01G224900	Homeodomain-like superfamily protein	-6.37	0.000123	-3.66488	1.68e-08	-8.69992	2.87e-10	-5.25601	8.27e-29
Glyma.01G225500		-0.82	0.000301	-0.59343	2.18e-06	-2.39782	4.68e-40	-1.7638	1.49e-40
Glyma.01G229800	rubredoxin family protein	0.97	1.58e-06	0.681738	2.08e-40	1.2303	5.13e-12	0.924482	6.24e-08
Glyma.01G236500	Acyl-CoA N-acyltransferases (NAT) superfamily protein	-0.99	0.0309	-0.643835	0.0123291	-1.46606	1.18e-06	-1.00627	5.3e-05
Glyma.01G239600	alpha/beta-Hydrolases superfamily protein	-1.55	0.00409	-1.06117	9.34e-08	-4.21368	5.21e-24	-2.96375	1.59e-09
Glyma.01G241000	cysteine-rich RLK (RECEPTOR-like protein kinase) 10	-0.54	0.0069	-0.395243	0.00169184	-1.84573	1.53e-34	-1.32514	7.26e-24
Glyma.01G241200	Protein of unknown function (DUF1005)	-0.66	0.000124	-0.516057	1.96e-05	0.619349	1.03e-05	0.464928	0.000405654
Glyma.01G241700		-1.69	0.000404	-0.896878	0.00264417	-2.19633	2.14e-09	-1.80568	2.29e-08
Glyma.02G000900	BolA-like family protein	0.27	0.0455	0.176371	0.00405319	0.555141	9.98e-09	0.40703	0.0060755
Glyma.02G002100	calmodulin 8	-2.31	0.00117	-1.41356	6.55e-05	-3.47217	1.15e-08	-2.00665	1.42e-06
Glyma.02G006200	ethylene response factor 1	-3.08	0.0302	-1.87486	0.0107521	-5.27346	0.000647546	-3.17833	5.48e-06
Glyma.02G006600	Pectinacetylesterase family protein	1.65	0.0324	1.05838	0.0137519	3.52771	1.75e-05	2.12286	0.000545662
Glyma.02G007400	Chitinase family protein	-2.18	7.37e-07	-1.64958	4.58e-13	-3.19297	1.89e-18	-2.39348	8.42e-09
Glyma.02G013000	RING/FYVE/PHD zinc finger superfamily protein	-3.39	0.0137	-2.69005	0.00220779	-5.49692	9.87e-05	-3.24188	1.35e-06
Glyma.02G014000	thioredoxin family protein	-0.66	0.0334	-0.516197	1.78e-06	-1.08789	2.33e-06	-0.827917	9.27e-05
Glyma.02G017500	photolyase/blue-light receptor 2	0.45	0.000437	0.25776	0.000517719	0.705381	1.73e-11	0.31543	0.0133765
Glyma.02G019200	NAD(P)-linked oxidoreductase superfamily protein	0.79	0.00169	0.639776	5.6e-06	1.0345	6.8e-07	0.735449	0.000120199
Glyma.02G019400	UDP-galactose transporter 3	-0.88	0.0379	-0.632471	6.89e-06	-1.34014	1.83e-05	-1.0551	0.00183392
Glyma.02G022200	nitrate transporter 1:2	-0.61	0.0268	-0.425597	0.015345	-2.9019	1.99e-41	-2.03247	2.03e-26
Glyma.02G022300	homeobox 1	-0.51	0.047	-0.295869	0.00655314	-0.628353	0.000923399	-0.423883	0.00213856
Glyma.02G023900	Disease resistance protein (TIR-NBS-LRR class) family	-1.11	0.0282	-0.86288	0.0324875	-3.24863	6.39e-19	-2.37425	7.58e-17
Glyma.02G027800	Matrixin family protein	-4.09	1.31e-08	-3.28588	0.0037494	-6.53369	1.28e-20	-4.37724	8.84e-21
Glyma.02G028600	Matrixin family protein	-3.43	0.00323	-2.41431	0.000144554	-6.69781	1.97e-12	-4.29355	3.49e-08
Glyma.02G034000	aldehyde dehydrogenase 2B7	-1.52	0.00305	-1.00921	6.22e-27	-1.557	0.000202134	-1.28338	0.00378498
Glyma.02G036300	ATP-citrate lyase A-1	-0.47	0.00106	-0.348644	1.64e-09	-1.63989	2.56e-48	-1.20408	1.61e-24
Glyma.02G038800	transporter associated with antigen processing protein 1	0.7	0.00587	0.347977	0.0233412	1.05004	1.14e-06	0.4543	0.0290578
Glyma.02G039900	Protein of unknown function (DUF707)	1.6	0.000976	0.64597	0.00381635	3.38248	2.87e-14	1.23589	3.24e-09
Glyma.02G052300	alpha/beta-Hydrolases superfamily protein	-1.15	0.0199	-0.808112	0.00715895	-3.642	3.89e-22	-2.47513	1.36e-27
Glyma.02G054900		-3.09	0.00254	-1.99587	5.72e-05	-5.12842	1.78e-10	-3.09093	4.15e-07
Glyma.02G055000		-5.29	0.00209	-3.77764	2.52e-09	-5.58025	3.64e-07	-3.40274	6.14e-05
Glyma.02G058600	Protein phosphatase 2C family protein	0.82	0.0026	0.524121	4.16e-06	0.995908	1.74e-05	0.739672	0.000185486
Glyma.02G059100	Protein of unknown function (DUF677)	-0.57	0.00332	-0.381274	0.00183955	-1.31418	2.07e-19	-0.963065	7.99e-11
Glyma.02G063900	Seven transmembrane MLO family protein	-1.11	0.00773	-0.948972	0.000298189	-2.39799	1.12e-14	-1.6782	1.25e-10
Glyma.02G073000	shikimate kinase like 1	0.43	0.000901	0.311319	0.000189914	0.946234	2.2e-19	0.687879	5.51e-09
Glyma.02G074000	Acyl-CoA N-acyltransferases (NAT) superfamily protein	0.59	0.00528	0.36542	1.01e-08	0.858961	4.32e-07	0.599624	0.000204176
Glyma.02G083700		-2.51	1.42e-05	-1.39011	0.000267942	-7.85015	4.05e-22	-4.48162	1.1e-08
Glyma.02G088200		0.34	0.0206	0.244515	0.000177793	0.877691	1.11e-15	0.631507	8.24e-08
Glyma.02G088700	Protein kinase family protein	-1.85	0.000458	-1.3915	6.22e-06	-4.13672	9.72e-20	-2.89683	8.86e-23
Glyma.02G089500		-2.32	9.49e-05	-1.40365	1.66e-05	-5.09054	2.12e-19	-3.20219	8.76e-09
Glyma.02G092500	Uncharacterised protein family (UPF0497)	-2.35	0.00262	-1.78289	0.00759295	-3.70864	1.06e-11	-3.23872	1.19e-08
Glyma.02G094500	C2H2 and C2HC zinc fingers superfamily protein	-2.66	0.00411	-1.69258	0.00385195	-3.52843	8.63e-07	-2.43869	2.92e-06
Glyma.02G102300		0.45	0.045	0.336704	0.000158457	0.594833	0.000514846	0.41846	0.00194023
Glyma.02G103700	Plant protein of unknown function (DUF869)	0.6	0.0485	0.411654	6.84e-08	1.83542	1.7e-16	1.20918	1.08e-07
Glyma.02G109100	expansin A1	1.51	3.4e-06	1.13506	4.58e-13	1.62579	2.76e-08	1.10359	2.44e-06
Glyma.02G115900	general regulatory factor 12	-0.45	0.0417	-0.343039	0.00553114	-0.866761	2.47e-08	-0.593803	1.96e-06
Glyma.02G120400	Dihydropterin pyrophosphokinase / Dihydropteroate synthase	0.45	0.0483	0.285276	0.00964512	0.470261	0.00699411	0.306604	0.0306555
Glyma.02G124700	senescence-related gene 1	-1.54	1.08e-08	-1.03231	5.65e-08	-3.5032	3.02e-46	-2.44111	1.22e-48
Glyma.02G126300	TCP-1/cpn60 chaperonin family protein	0.44	0.0177	0.301817	2.87e-07	1.56118	8.68e-30	1.106	5.77e-18
Glyma.02G126800	LAG1 longevity assurance homolog 3	-1.17	4.2e-06	-0.883049	0.00239449	-1.94245	5.46e-20	-1.32738	1.38e-28
Glyma.02G128800	Protein of unknown function (DUF1262)	-2.25	0.00049	-1.58043	7.89e-44	-3.44281	5.44e-11	-2.2608	5.59e-05
Glyma.02G129500	ATPase E1-E2 type family protein / haloacid dehalogenase-like hydrolase family protein	-1.87	4.2e-09	-1.21172	1.72e-12	-3.51802	2.23e-36	-2.4928	8.35e-19
Glyma.02G137400	basic helix-loop-helix (bHLH) DNA-binding superfamily protein	-0.8	0.0105	-0.591861	2.94e-18	-0.81363	0.00118859	-0.570221	0.0181498
Glyma.02G137700	C2 domain-containing protein / GRAM domain-containing protein	-0.47	0.0352	-0.315234	0.0007691	-1.12668	5.86e-13	-0.777882	1.91e-09
Glyma.02G148400	Phenazine biosynthesis PhzC/PhzF protein	-1.13	0.00109	-0.8124	2.25e-06	-3.02211	2.69e-28	-2.10439	1.38e-17
Glyma.02G150700	Protein kinase family protein	1.44	0.00922	0.987453	1.55e-05	2.38039	1.08e-07	1.56276	3.18e-06
Glyma.02G152400	DEGP protease 2	0.44	0.0107	0.319243	1.41e-08	0.966726	3.17e-13	0.699401	4.37e-08
Glyma.02G156000	cytochrome P450, family 71, subfamily B, polypeptide 34	-2.37	1.9e-06	-1.47426	1.78e-07	-3.45608	4.22e-20	-2.47195	2.26e-20
Glyma.02G158700	dihydroflavonol 4-reductase	-1.59	1.22e-05	-1.13028	5.88e-05	-4.56541	4.03e-48	-3.16393	1.26e-34
Glyma.02G161100	basic region/leucine zipper motif 60	-0.83	0.0419	-0.590473	2.25e-09	-1.22517	4.03e-05	-0.869313	0.00526379
Glyma.02G166800	alpha/beta-Hydrolases superfamily protein	-2.92	1.53e-06	-1.67631	3.86e-06	-6.20284	2.92e-14	-4.29254	5.23e-15
Glyma.02G168000	homogentisate prenyltransferase	0.51	0.0396	0.36182	3.71e-11	0.873682	1.77e-06	0.643618	0.00144435
Glyma.02G171900		-0.6	0.0108	-0.345028	0.00651209	-0.625239	0.000558408	-0.406101	0.0169374
Glyma.02G183300	PR5-like receptor kinase	-0.78	0.00398	-0.617295	5.38e-10	-6.15345	1e-58	-4.41461	2.34e-29
Glyma.02G184200	UDP-Glycosyltransferase superfamily protein	-2.53	6.33e-05	-1.71828	7.77e-09	-5.15231	1.15e-20	-3.49694	1.49e-11
Glyma.02G185300	NADPH-dependent thioredoxin reductase C	0.48	0.0334	0.31586	0.000186417	0.818272	1.06e-06	0.585358	0.00056896
Glyma.02G193200		-0.74	2.52e-06	-0.555079	1.39e-16	-1.08969	3.9e-16	-0.758902	3.57e-10
Glyma.02G195300	syntaxin of plants 121	-2.3	8.52e-07	-1.95151	0.000264841	-5.18681	8.35e-34	-3.67937	3.01e-28
Glyma.02G202100		0.47	0.00693	0.329906	1.15e-05	0.748029	1.07e-07	0.505287	0.000111771
Glyma.02G204700	alpha/beta-Hydrolases superfamily protein	0.92	0.0104	0.68922	0.00749607	3.7836	3.16e-24	2.92814	1.87e-20
Glyma.02G209000	ascorbate peroxidase 4	1.04	0.00397	0.769032	2.44e-08	3.06148	1.84e-22	2.29419	1.65e-13
Glyma.02G210300		-6.06	0.000419	-3.58005	9.32e-08	-4.24492	3.75e-05	-2.72707	0.00195238
Glyma.02G211000	purine permease 3	-1.17	0.002	-0.821476	3.92e-05	-2.7391	3.32e-19	-1.71997	1.29e-18
Glyma.02G212600	phosphoglucose isomerase 1	0.56	5.91e-06	0.415977	6.91e-12	0.874387	8.34e-16	0.591722	5.81e-07
Glyma.02G219400	Protein of unknown function (DUF3133)	-0.81	0.000475	-0.557303	1.61e-06	-1.94926	3.24e-28	-1.39143	5.18e-19
Glyma.02G223000	Mitochondrial transcription termination factor family protein	0.31	0.0233	0.220837	0.000181225	0.812101	2.55e-16	0.552751	8.41e-06
Glyma.02G225300	FTSH protease 9	0.71	0.00771	0.483696	1.04e-06	1.32162	1.6e-10	0.917123	0.000130971
Glyma.02G243300		-2.93	5.34e-05	-2.29469	0.00036297	-5.80606	7.69e-12	-4.29221	6.21e-08
Glyma.02G244600	myb domain protein 20	-1.15	0.0417	-0.855669	0.000179731	-4.40012	1.57e-22	-2.94997	4.79e-17
Glyma.02G247900	Calcium-dependent lipid-binding (CaLB domain) family protein	-2.57	8.49e-12	-1.76859	2.78e-08	-5.31678	6.15e-42	-3.58106	1.41e-34
Glyma.02G248000	Calcium-dependent lipid-binding (CaLB domain) family protein	-2.96	0.000656	-2.73417	0.00629089	-6.22475	8.55e-08	-4.55977	1.27e-17
Glyma.02G248100	Calcium-dependent lipid-binding (CaLB domain) family protein	-2.93	0.0448	-1.87009	0.00987286	-6.95933	1.67e-06	-3.90844	3.77e-10
Glyma.02G257400	Haloacid dehalogenase-like hydrolase (HAD) superfamily protein	-0.43	0.012	-0.24053	0.0102958	-0.824034	9.9e-11	-0.542259	3.3e-05
Glyma.02G257600	Protein kinase superfamily protein	-0.67	0.00161	-0.429514	0.00033417	-1.46047	3.26e-19	-0.994533	5.47e-15
Glyma.02G263900	Leucine-rich repeat protein kinase family protein	-0.52	0.00178	-0.359679	4.92e-09	-1.7725	3.19e-42	-1.24115	4.7e-25
Glyma.02G266900	PDI-like 2-2	-0.6	0.0182	-0.394294	0.000156438	-0.896382	3.25e-06	-0.646656	3.28e-05
Glyma.02G268200	ethylene-forming enzyme	-4.99	0.00587	-3.68934	1.94e-10	-3.57974	0.0017603	-3.65077	2.33e-06
Glyma.02G269700	Major facilitator superfamily protein	0.5	0.0144	0.448911	1.09e-08	0.592527	0.000466694	0.714236	0.00441483
Glyma.02G271400	thylakoid lumenal P17.1 protein	1.03	0.000155	0.791582	3.98e-36	1.37455	3.83e-09	0.97967	0.00106449
Glyma.02G279600		-0.83	5.23e-05	-0.562705	3.53e-07	-1.52357	1.24e-20	-1.15392	1.99e-18
Glyma.02G284300	NAC domain containing protein 42	-1.41	0.00912	-1.23323	0.00890907	-4.05445	6.57e-21	-2.86365	1.77e-26
Glyma.02G290800	peptide met sulfoxide reductase 4	0.65	0.000158	0.459947	3.1e-21	0.572354	0.000134263	0.431451	0.00612603
Glyma.02G294900	trigger factor type chaperone family protein	0.36	0.0494	0.279417	6.85e-07	1.02943	3.8e-15	0.734079	2.44e-09
Glyma.02G296700	Mitochondrial import inner membrane translocase subunit Tim17/Tim22/Tim23 family protein	0.53	0.00254	0.381964	1.85e-07	0.789684	3.76e-08	0.549935	1.38e-05
Glyma.02G300300		0.63	0.0187	0.479531	8.15e-17	0.689987	0.000938676	0.494068	0.0319007
Glyma.02G303000	Aldolase superfamily protein	1.07	0.0492	0.763359	7.83e-18	1.84213	2.92e-06	1.36354	0.00189713
Glyma.02G303300	seed imbibition 1	0.76	0.0107	0.503907	0.00319555	1.37997	2.07e-09	1.06756	4.54e-07
Glyma.02G307300	NAD(P)-linked oxidoreductase superfamily protein	-3.06	0.0124	-2.04585	3.38e-08	-6.89081	6.96e-13	-5.12511	1.58e-07
Glyma.02G309000		-1.39	0.0224	-1.03237	0.0191693	-5.70449	2.89e-20	-4.22467	9.4e-15
Glyma.02G309300	PHE ammonia lyase 1	-2.38	0.00151	-1.8405	0.000385308	-6.27346	8.53e-24	-4.73792	2.55e-09
Glyma.02G309900	phosphorylcholine cytidylyltransferase	-0.39	0.0271	-0.273978	0.000191355	-0.498777	0.000191407	-0.356502	0.00484348
Glyma.02G311200	Protein kinase superfamily protein	-0.69	0.0053	-0.427684	0.000453834	-1.37047	6.35e-13	-0.9341	5.61e-09
Glyma.03G001500	HAD superfamily, subfamily IIIB acid phosphatase	-1.55	0.00019	-0.98644	4.54e-12	-3.11885	1.09e-20	-2.37195	5.32e-10
Glyma.03G002300	WRKY DNA-binding protein 67	-4.22	0.0102	-2.49531	0.000356887	-6.87008	1.46e-06	-3.64357	4.02e-08
Glyma.03G002900	S-locus lectin protein kinase family protein	-0.86	0.000134	-0.56797	2.65e-10	-2.24585	5.12e-32	-1.63157	4.77e-16
Glyma.03G003000	S-locus lectin protein kinase family protein	-2.19	5.97e-06	-1.66241	9.87e-10	-4.8114	7.55e-23	-3.60082	2.7e-10
Glyma.03G004100	calmodulin 5	-0.61	0.000228	-0.417818	5.41e-10	-1.26674	3.26e-20	-0.900599	1.03e-14
Glyma.03G004300		-2.55	7.12e-07	-1.72968	4.55e-12	-5.20459	2.36e-29	-3.70982	1.21e-15
Glyma.03G006700	cysteine synthase 26	0.69	0.0291	0.513834	3.99e-10	0.990991	3.31e-05	0.661449	0.00314236
Glyma.03G008200	Major facilitator superfamily protein	0.42	0.00826	0.280883	0.00137517	0.731991	3.19e-09	0.505544	3.6e-05
Glyma.03G014500	NAD(P)-binding Rossmann-fold superfamily protein	-1.09	0.00161	-0.720799	4.8e-06	-2.36522	4.43e-19	-1.91493	1.98e-15
Glyma.03G021200	cytochrome P450, family 76, subfamily C, polypeptide 4	-1.27	0.0106	-0.941544	0.000892517	-2.27666	1.48e-10	-1.54615	4.89e-08
Glyma.03G027400	RNA 3\'-terminal phosphate cyclase/enolpyruvate transferase, alpha/beta	-0.57	0.000241	-0.419718	1.98e-08	-1.84438	1.16e-49	-1.34685	6.31e-31
Glyma.03G029600	SAUR-like auxin-responsive protein family	-2.4	3.27e-07	-1.55685	2.03e-06	-4.31582	1.96e-28	-3.07577	5.88e-20
Glyma.03G038700	Peroxidase superfamily protein	-4.01	6.02e-05	-2.77493	2.39e-06	-3.17657	2.88e-05	-2.07673	0.000258268
Glyma.03G041000	Protein of unknown function (DUF567)	-1.79	0.00115	-1.21291	0.00244998	-4.02	3.92e-21	-2.91091	1.09e-08
Glyma.03G042700	WRKY DNA-binding protein 33	-2.55	5.73e-05	-1.94062	4.85e-05	-4.7187	2.55e-19	-3.25223	1.04e-18
Glyma.03G044500	Disease resistance-responsive (dirigent-like protein) family protein	-1.95	0.000268	-1.55417	0.00012395	-4.53519	2.99e-23	-3.39956	3.29e-16
Glyma.03G044900	Disease resistance-responsive (dirigent-like protein) family protein	-4.38	5.16e-05	-3.90074	0.000488876	-10.7674	1.39e-12	-7.17161	1.65e-81
Glyma.03G046000	Disease resistance-responsive (dirigent-like protein) family protein	-4.11	0.000404	-3.32003	4.66e-12	-7.65712	1.05e-13	-6.20523	8.79e-13
Glyma.03G056900	Homeodomain-like superfamily protein	-2.18	0.0406	-1.38606	5.23e-05	-2.0214	0.0136846	-1.48763	0.0259353
Glyma.03G057300	alfin-like 1	-0.42	0.00221	-0.314125	7.03e-06	-0.690995	8.87e-11	-0.500878	3.29e-05
Glyma.03G070300	serine carboxypeptidase-like 19	-0.62	0.0306	-0.453597	6.25e-06	-2.16167	2.25e-26	-1.485	1.55e-22
Glyma.03G073200		-1.95	0.00798	-1.44198	0.0166375	-3.53388	1.28e-10	-2.84238	2.08e-08
Glyma.03G074000	PAR1 protein	-1.88	0.00289	-1.36691	0.000994691	-4.1936	2.06e-17	-2.92529	5.08e-14
Glyma.03G082900		-1.3	0.0121	-1.03385	9.11e-12	-2.79758	1.04e-12	-1.87996	2.26e-06
Glyma.03G083200	Haloacid dehalogenase-like hydrolase (HAD) superfamily protein	-0.66	0.0213	-0.419153	0.00124881	-0.872734	5.93e-05	-0.585414	0.00283517
Glyma.03G084000	RPM1 interacting protein 4	-0.66	3.56e-06	-0.465731	3.17e-12	-0.802927	4.53e-11	-0.591093	7.06e-07
Glyma.03G091200	UDP-Glycosyltransferase superfamily protein	-0.52	0.00177	-0.377067	1.53e-05	-1.5795	1.7e-34	-1.13058	8.53e-20
Glyma.03G097300	alpha/beta-Hydrolases superfamily protein	0.73	0.0144	0.482931	8e-13	1.41766	8.08e-10	0.997982	1.87e-06
Glyma.03G102800	DYNAMIN-like 1E	-1.62	0.000117	-1.12642	3.76e-05	-3.66507	7.98e-26	-2.54725	9.76e-25
Glyma.03G103600	GroES-like family protein	0.27	0.047	0.166273	0.0100189	0.600854	6.11e-10	0.442117	0.000436167
Glyma.03G105500	Protein kinase superfamily protein	-0.57	0.00503	-0.430434	0.00127899	-1.1612	9.84e-15	-0.808543	3.24e-07
Glyma.03G109900	uclacyanin 1	-1.16	0.00273	-0.851787	0.00213359	-2.36996	1.11e-14	-1.65893	3.16e-11
Glyma.03G124400	beta-6 tubulin	0.68	0.000718	0.470479	9.98e-14	1.5712	1.31e-20	1.07455	7.4e-16
Glyma.03G127800	VQ motif-containing protein	-0.96	0.00168	-0.702014	0.00061898	-1.46671	3.07e-09	-1.03845	5.4e-08
Glyma.03G128900	lycopene cyclase	1.16	0.00613	0.794339	4.02e-10	2.15447	2.08e-09	1.45113	9.12e-06
Glyma.03G131600		-1.78	5.42e-05	-1.30135	0.00121173	-5.54093	1.78e-44	-3.89605	4.16e-73
Glyma.03G136200	Tetratricopeptide repeat (TPR)-like superfamily protein	0.46	0.0143	0.343697	7.56e-06	1.07516	1.71e-13	0.744116	3.93e-09
Glyma.03G142100	cytochrome P450, family 93, subfamily D, polypeptide 1	-2.31	0.00131	-1.72002	0.0284173	-4.88646	2.98e-16	-3.33879	3.28e-22
Glyma.03G143200		-0.74	0.00698	-0.604276	5.13e-05	-1.03088	2.36e-06	-0.597351	0.00369219
Glyma.03G143700	cytochrome P450, family 93, subfamily D, polypeptide 1	-3.27	7.75e-10	-2.24226	6.07e-13	-6.17889	4.08e-35	-4.49359	7.48e-07
Glyma.03G147700	Disease resistance-responsive (dirigent-like protein) family protein	-3.37	1.1e-05	-2.71242	1.78e-06	-5.72177	7.71e-17	-4.46943	1.15e-10
Glyma.03G147800	Disease resistance-responsive (dirigent-like protein) family protein	-2.04	0.00488	-1.42535	0.000101718	-5.86135	5.21e-24	-4.27694	7.93e-14
Glyma.03G157800	calmodulin-like 11	-2.45	1.04e-09	-1.78734	5.92e-07	-5.67579	2.79e-35	-3.44899	1.82e-24
Glyma.03G161600	HR-like lesion-inducing protein-related	-0.59	0.0127	-0.493955	3.85e-05	-1.10661	1.98e-10	-0.838967	7.45e-07
Glyma.03G165100	phytochelatin synthase 1 (PCS1)	-0.64	0.00214	-0.468306	7.87e-06	-1.23826	2.03e-14	-0.8573	5.7e-09
Glyma.03G165800	Leucine-rich repeat receptor-like protein kinase family protein	-1.26	0.000166	-0.906494	7.74e-06	-3.95709	3.95e-46	-2.75443	4.75e-37
Glyma.03G168900	RmlC-like cupins superfamily protein	-2.56	0.0228	-2.03524	0.0341851	-4.02455	9.28e-06	-3.47093	0.000881836
Glyma.03G171500	cation/H+ exchanger 20	-1.67	0.00385	-0.990975	0.00211143	-4.97442	2.02e-25	-4.01456	3.98e-06
Glyma.03G175600	RNA-binding (RRM/RBD/RNP motifs) family protein with retrovirus zinc finger-like domain	0.36	0.0491	0.219748	0.00032795	0.55902	2.61e-05	0.387838	0.00238082
Glyma.03G179200	Seven transmembrane MLO family protein	0.72	0.0262	0.573057	0.00383651	1.02457	3.88e-05	0.74845	0.000832188
Glyma.03G179800	homolog of mamallian P58IPK	-0.73	0.0225	-0.521784	0.0109104	-1.16588	1.1e-06	-0.834776	8.38e-06
Glyma.03G179900	FASCICLIN-like arabinogalactan-protein 11	2.09	0.00245	1.35932	5.93e-08	4.22043	6.67e-06	2.96205	6.4e-05
Glyma.03G181600	PHE ammonia lyase 1	-2.78	2.73e-10	-1.99414	0.000270808	-7.43239	6.98e-37	-5.39127	3.43e-17
Glyma.03G181700	PHE ammonia lyase 1	-2.48	1.08e-11	-1.67186	3.36e-35	-6.55342	6.03e-34	-4.45036	4.52e-54
Glyma.03G182600	RNApolymerase sigma-subunit F	0.52	0.000238	0.341859	2.14e-07	1.07265	2.06e-20	0.732828	1.35e-09
Glyma.03G187700	UDP-glucosyl transferase 73C2	-0.68	0.0022	-0.51228	1.04e-06	-1.31262	8.09e-14	-0.964259	6.7e-13
Glyma.03G189000	Pentatricopeptide repeat (PPR) superfamily protein	0.53	0.0208	0.376861	0.000476166	1.02562	6.56e-09	0.636377	5.01e-05
Glyma.03G190200	Nucleotide-diphospho-sugar transferases superfamily protein	1.14	0.00117	0.750302	4.05e-05	1.93577	1.51e-09	1.52094	2.84e-06
Glyma.03G192500	pleiotropic drug resistance 6	0.74	0.00081	0.534279	9.53e-13	0.841015	8.87e-06	0.580858	0.000598146
Glyma.03G195600	Ferritin/ribonucleotide reductase-like family protein	0.7	0.0496	0.469163	0.00262182	1.94481	1.66e-12	1.34312	2.54e-09
Glyma.03G196100	SOUL heme-binding family protein	0.48	0.0359	0.269946	0.000125795	0.470259	0.00728508	0.359692	0.0359485
Glyma.03G197200	SAUR-like auxin-responsive protein family	-2.61	0.0131	-1.93926	0.000807052	-3.83373	1.96e-06	-2.95691	0.00399322
Glyma.03G201000	Late embryogenesis abundant (LEA) hydroxyproline-rich glycoprotein family	-1.27	0.00254	-0.920821	0.00753007	-3.8453	1.38e-31	-2.71061	2.64e-45
Glyma.03G201100	Late embryogenesis abundant (LEA) hydroxyproline-rich glycoprotein family	-1.97	6.47e-13	-1.36202	2.4e-10	-3.16623	7.58e-41	-2.22312	1.72e-65
Glyma.03G208900	Flavin-containing monooxygenase family protein	-0.78	0.00443	-0.510286	0.00300126	-1.50804	1.09e-12	-0.999171	4.54e-15
Glyma.03G213100	heat shock factor binding protein	0.31	0.0435	0.215998	0.0170248	0.574162	7.87e-07	0.490141	0.000144363
Glyma.03G215000	Late embryogenesis abundant 3 (LEA3) family protein	-3.61	3.62e-09	-2.68277	4.36e-06	-6.79593	6.19e-19	-4.49395	4.76e-22
Glyma.03G218300	DNAJ heat shock family protein	-0.84	0.0374	-0.601829	7.71e-05	-1.60382	4.29e-08	-1.19413	1.93e-05
Glyma.03G224600	Pectin lyase-like superfamily protein	1.33	0.0163	0.898311	0.00221296	1.8905	0.00142787	1.70452	0.00931424
Glyma.03G226600	DEAD box RNA helicase (RH3)	0.53	1.72e-08	0.382105	1.54e-14	0.678454	6.47e-16	0.445836	0.00758018
Glyma.03G227400	germin-like protein 5	-1.38	0.000425	-0.999031	0.000173805	-3.42551	3.48e-27	-2.36989	3.02e-30
Glyma.03G232400	Calmodulin-binding protein	-1.1	0.000458	-0.700738	1.05e-11	-3.07159	4.92e-35	-2.13458	3.32e-16
Glyma.03G236300	respiratory burst oxidase homolog B	-2.03	0.00081	-1.3656	2.89e-05	-4.01302	1.15e-16	-2.98492	2.98e-08
Glyma.03G241900		0.6	0.0107	0.432885	0.000336961	1.0495	2.51e-08	0.681425	4.71e-06
Glyma.03G243700	Esterase/lipase/thioesterase family protein	0.76	0.0011	0.508631	1.4e-15	1.22479	8.61e-11	0.88853	6.74e-09
Glyma.03G245100	Rubredoxin-like superfamily protein	0.48	0.0356	0.31937	5.37e-10	0.731221	1.59e-05	0.540956	0.00329806
Glyma.03G246300	Ribose 5-phosphate isomerase, type A protein	0.6	0.0107	0.421714	3.59e-15	0.665529	0.000362345	0.527715	0.00811895
Glyma.03G246700	NAD(P)-linked oxidoreductase superfamily protein	-1.51	0.00962	-1.13858	0.00800016	-4.61463	3.37e-25	-3.25557	5.69e-20
Glyma.03G246800	calmodulin-like 11	-1.85	0.022	-1.34261	2.27e-08	-2.92683	1.54e-06	-2.47447	0.000546274
Glyma.03G246900	calcium-binding EF hand family protein	-0.63	0.00171	-0.489607	4.2e-09	-1.77201	4.41e-29	-1.27166	9.84e-27
Glyma.03G247500	pathogenesis-related 4	-2.44	0.0318	-1.75939	1.81e-05	-4.40575	1.54e-07	-3.55983	7.61e-06
Glyma.03G248900		-3.15	0.0409	-2.23729	0.00158774	-7.73169	3.75e-08	-4.4915	3.32e-16
Glyma.03G249500	plant glycogenin-like starch initiation protein 6	-0.48	0.0092	-0.348369	0.000270375	-1.34842	1.43e-23	-0.95787	1.14e-14
Glyma.03G250000	Homeodomain-like superfamily protein	-0.49	0.00888	-0.332317	2.44e-06	-0.55772	0.000159477	-0.403016	0.00122289
Glyma.03G250800	threonine aldolase 1	-0.61	0.0033	-0.416301	0.00204407	-0.658743	8.58e-05	-0.461746	0.000161267
Glyma.03G251600	rotamase cyclophilin 2	0.62	0.0339	0.364568	0.0087129	0.988018	9.22e-06	0.666647	2.99e-05
Glyma.03G253200	senescence-associated gene 21	-1.12	0.0132	-0.799693	5.47e-11	-1.89894	1.48e-08	-1.34479	6.63e-05
Glyma.03G258400	Protein of unknown function (DUF688)	1.12	0.00104	0.788513	1.51e-05	3.22815	2.85e-16	2.20415	1.21e-06
Glyma.03G261500	photosystem I P subunit	0.73	0.000466	0.532003	1.18e-13	1.34979	2.33e-15	0.985567	1.61e-09
Glyma.03G263000	RING/U-box superfamily protein	-1.53	0.000137	-1.18668	5.48e-07	-3.23835	2.28e-25	-2.32942	4.79e-22
Glyma.04G001500	NAD(P)-binding Rossmann-fold superfamily protein	0.61	0.00206	0.455512	1.37e-18	0.908074	2.19e-08	0.658343	2.88e-06
Glyma.04G003100	Arabidopsis phospholipase-like protein (PEARLI 4) family	-3.37	2.86e-05	-2.49551	0.000132064	-7.47162	2.8e-10	-4.80084	8.8e-20
Glyma.04G008600	2-oxoglutarate (2OG) and Fe(II)-dependent oxygenase superfamily protein	-0.49	0.00742	-0.338205	5.22e-06	-0.793358	2.04e-08	-0.637045	7.56e-08
Glyma.04G013100	GTP binding protein beta 1	0.63	0.0208	0.528743	0.00705729	-1.6605	9.69e-15	-1.13677	1.44e-08
Glyma.04G014500	Photosystem II reaction center PsbP family protein	0.43	0.0164	0.33801	9.42e-09	1.32902	1.19e-22	0.698946	3.38e-07
Glyma.04G015300	Ribophorin I	-0.25	0.0447	-0.181091	0.00523402	-0.602376	1.32e-11	-0.424378	0.000623622
Glyma.04G015400	FKBP-like peptidyl-prolyl cis-trans isomerase family protein	0.39	0.00229	0.267745	1.32e-06	1.20094	2.44e-32	0.8562	1.1e-12
Glyma.04G015900	glyceraldehyde-3-phosphate dehydrogenase B subunit	0.58	0.000718	0.410667	2.12e-13	0.854751	1.08e-09	0.657182	0.00246502
Glyma.04G016500	ARM repeat superfamily protein	-0.38	0.0406	-0.272556	0.0320044	-0.940897	1.91e-12	-0.624604	1.2e-07
Glyma.04G016700	WUSCHEL related homeobox 13	-0.54	0.0308	-0.419364	0.00692305	-1.91209	4.94e-23	-1.31654	3.76e-17
Glyma.04G017200	Protein kinase superfamily protein	-0.91	0.0103	-0.816673	2.07e-07	-2.76685	2.78e-25	-2.12766	1.01e-16
Glyma.04G019100	FtsH extracellular protease family	0.63	0.00568	0.44543	1.42e-05	0.487841	0.0111883	0.357609	0.0364086
Glyma.04G020300	Cupredoxin superfamily protein	0.64	0.00833	0.50095	2.37e-09	0.767806	7.83e-05	0.633346	0.00625667
Glyma.04G032100	CBS domain-containing protein with a domain of unknown function (DUF21)	-0.4	0.0389	-0.342716	7.77e-05	-0.851079	3.38e-10	-0.520933	3.01e-05
Glyma.04G034700	exocyst complex component sec3A	1.38	0.0198	0.988278	0.000111332	2.48747	7.45e-07	1.60399	5.05e-06
Glyma.04G035500	cytochrome P450, family 82, subfamily C, polypeptide 4	-0.82	0.00742	-0.580582	1.51e-06	-2.46944	5e-26	-1.7776	1.42e-14
Glyma.04G036300	mitogen-activated protein kinase kinase kinase 5	-0.56	0.00879	-0.343476	0.0484192	-1.68344	5.42e-26	-1.21876	1.37e-24
Glyma.04G040200	HXXXD-type acyl-transferase family protein	-1.4	0.0236	-0.997475	0.00581187	-4.35871	1.86e-21	-3.0311	1.33e-10
Glyma.04G040300	HXXXD-type acyl-transferase family protein	-1.66	0.000164	-1.22698	5.8e-09	-4.20583	1.38e-31	-3.02337	4.14e-17
Glyma.04G042500	S-locus lectin protein kinase family protein	-0.86	0.0151	-0.575626	0.0439341	-3.01295	8.88e-30	-2.15125	1.9e-29
Glyma.04G046600		-1.81	6.33e-07	-1.21997	2.25e-19	1.85094	4.53e-08	1.24127	7.48e-05
Glyma.04G047800	RNA-binding (RRM/RBD/RNP motifs) family protein	0.49	0.0303	0.368716	0.00241715	-0.903178	1.32e-07	-0.590555	0.000536382
Glyma.04G050400	ferrochelatase 1	-0.8	0.00418	-0.578279	1.68e-08	-2.68924	6.16e-36	-1.94981	1.28e-22
Glyma.04G052800	Protein of unknown function (DUF3511)	-0.8	0.000808	-0.5588	0.000308696	-2.16364	4.76e-30	-1.53837	7.24e-31
Glyma.04G054200	WRKY DNA-binding protein 50	-2.96	2.85e-05	-2.34403	0.0264472	-3.29819	7.25e-07	-2.13262	0.000804888
Glyma.04G058500	Ankyrin repeat family protein	-1.69	0.0131	-0.906209	0.0364476	-7.11309	4.59e-08	-4.12455	9.75e-13
Glyma.04G060900		-1.57	0.000324	-1.12921	1.35e-06	-2.10396	5.7e-08	-1.3552	4.77e-05
Glyma.04G063200		-0.38	0.0307	-0.290771	0.00649069	-0.709614	2.46e-09	-0.51319	8.93e-05
Glyma.04G065100	Cysteinyl-tRNA synthetase, class Ia family protein	0.46	0.0113	0.354248	0.000161978	1.17993	8.66e-18	0.774443	1.05e-10
Glyma.04G087000	plastid transcriptionally active 6	0.34	0.0132	0.184539	0.00385802	0.680697	5.73e-11	0.490533	7.23e-05
Glyma.04G090900	Pentatricopeptide repeat (PPR-like) superfamily protein	0.45	0.0417	0.30422	1.92e-05	0.817514	4.79e-07	0.576194	1.12e-05
Glyma.04G095500	P450 reductase 1	-0.43	0.0133	-0.320913	2.41e-06	-0.864649	2.75e-11	-0.660488	1.93e-08
Glyma.04G095900	Tetratricopeptide repeat (TPR)-like superfamily protein	-0.72	2.79e-05	-0.517196	1.23e-10	-1.61237	5.2e-30	-1.12754	4.3e-20
Glyma.04G099400	Seryl-tRNA synthetase	0.5	0.0156	0.327942	5.69e-10	1.18511	1.33e-14	0.837135	1.13e-09
Glyma.04G103100	S-adenosyl-L-methionine-dependent methyltransferases superfamily protein	0.66	0.000631	0.483652	4.56e-17	1.04563	5.61e-11	0.687599	2.82e-06
Glyma.04G107500	glutathione S-transferase TAU 8	-1.13	2.45e-07	-0.744347	0.000173907	-2.56886	1.36e-40	-1.77847	3.29e-33
Glyma.04G113400	FAD-binding Berberine family protein	-2.32	0.003	-1.53117	0.0197036	-5.62765	4.2e-16	-4.19831	1.67e-10
Glyma.04G121700		-3.99	0.000826	-3.04892	5.41e-05	-7.11175	2.67e-13	-5.16391	1.27e-09
Glyma.04G129200	aminophospholipid ATPase 1	-2.33	1.21e-05	-1.84541	1.24e-05	-5.67551	2.75e-29	-4.18519	1.27e-15
Glyma.04G132400	proline-rich family protein	0.96	3.76e-05	0.691856	1.44e-34	1.49131	1.14e-13	1.04693	1.69e-07
Glyma.04G134200	sigma factor binding protein 1	-2.19	1.94e-07	-1.49124	3.38e-05	-4.53232	2.18e-32	-3.12345	5.15e-24
Glyma.04G137100		-1.88	8.37e-05	-1.76924	1.01e-07	-4.91272	8.61e-34	-3.78724	4.5e-22
Glyma.04G144300	enolase 1	-1.36	0.00249	-1.03171	0.00484846	-4.31844	1.49e-29	-3.13275	3.54e-32
Glyma.04G147100	tetraspanin7	1.2	0.000144	0.867764	1.49e-06	2.35526	1.03e-14	1.53815	3.4e-10
Glyma.04G149300	3-ketoacyl-CoA synthase 11	-2.7	0.0129	-1.79336	1.48e-05	-2.25133	0.00342745	-2.14921	0.0317336
Glyma.04G151500	SNF7 family protein	-0.69	7.3e-05	-0.495889	3.93e-06	1.16761	6.5e-16	0.809582	2.43e-10
Glyma.04G153500	AtL5	-2.66	0.00322	-1.80155	0.00769381	-4.53226	5.78e-08	-2.93859	2.64e-08
Glyma.04G158100	signal peptide peptidase	0.56	0.0163	0.407184	6.45e-15	0.738297	4.76e-05	0.530039	0.00393158
Glyma.04G167900	light-harvesting chlorophyll-protein complex I subunit A4	0.93	0.00652	0.684439	8.89e-30	1.00103	0.000299761	0.732282	0.0317661
Glyma.04G170100	myb domain protein 94	-1.02	0.0178	-0.695846	4.05e-11	-1.32951	7.05e-05	-0.98101	0.0120919
Glyma.04G176400	catalytics	-0.62	0.0238	-0.456497	4.12e-06	-1.83564	1.3e-21	-1.3343	8.8e-20
Glyma.04G177700	alpha/beta-Hydrolases superfamily protein	-0.76	0.00256	-0.532274	1.02e-06	-1.57554	1.94e-15	-1.10275	3.65e-12
Glyma.04G178500		-2.6	0.000162	-1.50351	0.000876739	-4.55516	2.87e-16	-3.08798	7.9e-08
Glyma.04G190100	31-kDa RNA binding protein	0.42	0.000588	0.278402	2.32e-07	0.536406	9.76e-08	0.370174	0.00760121
Glyma.04G194600	RNA-metabolising metallo-beta-lactamase family protein	0.37	0.00081	0.270829	0.00020056	1.22078	1.08e-40	0.841775	2.69e-13
Glyma.04G199300	Protein kinase superfamily protein	-0.84	0.0271	-0.604425	0.00274959	-1.93746	1.48e-12	-1.39512	1.15e-08
Glyma.04G200400	CLPC homologue 1	0.4	0.0262	0.367521	9.76e-10	-0.3418	0.0175184	-0.724297	0.000544542
Glyma.04G202900	calnexin 1	-0.72	0.0331	-0.542602	1.05e-06	-1.07308	1.74e-05	-0.791679	0.00363098
Glyma.04G203100		-2.72	0.000301	-1.44337	0.000535056	-4.52418	6.23e-14	-4.10248	4.5e-05
Glyma.04G203300	Clp ATPase	-0.78	0.000163	-0.545871	2.19e-12	-1.51406	4.85e-20	-1.09632	1.18e-13
Glyma.04G203600	XS domain-containing protein / XS zinc finger domain-containing protein-related	-0.41	0.0133	-0.300766	2.73e-05	-0.874268	4.24e-12	-0.621356	1.48e-07
Glyma.04G205100	myb domain protein 4	-2.15	0.0257	-1.51302	0.00762098	-3.97703	3.55e-09	-2.38178	3.3e-08
Glyma.04G209800	bidirectional amino acid transporter 1	-1.87	7.27e-06	-1.57096	1.6e-07	-4.32521	1.35e-35	-3.50303	2.82e-14
Glyma.04G218700	WRKY DNA-binding protein 51	-1.93	4.3e-05	-1.3791	0.000133175	-4.71015	2.06e-25	-3.39921	1.58e-20
Glyma.04G218900	general control non-repressible 5	0.92	2.95e-05	0.64526	1.48e-12	1.52645	2.49e-16	1.08907	6.28e-11
Glyma.04G220200	ABC2 homolog 13	0.81	0.00149	0.531109	6.68e-23	1.15938	2.15e-08	0.739283	0.00230766
Glyma.04G222400	Chalcone-flavanone isomerase family protein	-0.62	0.00268	-0.468877	1.29e-06	-1.68396	8.15e-26	-1.22463	3.66e-24
Glyma.04G229500	CTC-interacting domain 11	-0.21	0.0224	-0.188772	0.00213983	-0.296806	4.32e-05	-0.338778	0.00900628
Glyma.04G230000		-0.72	0.0215	-0.574528	9.04e-08	0.973708	4.73e-05	-0.557922	0.0207464
Glyma.04G230400		-2.55	7.54e-08	-1.79132	8.95e-09	-3.0693	2.41e-13	-2.47985	4.11e-14
Glyma.04G230500	Leucine-rich repeat protein kinase family protein	-2.3	8.16e-06	-1.07945	1.57e-08	-3.87305	1.55e-18	-2.01831	2.16e-10
Glyma.04G232200	P-loop containing nucleoside triphosphate hydrolases superfamily protein	-1.16	6.57e-05	-0.868751	8.38e-07	-3.24956	8.71e-44	-2.40882	2.47e-29
Glyma.04G232400	Rhodanese/Cell cycle control phosphatase superfamily protein	0.48	0.0468	0.314605	0.000317916	1.04353	1.98e-09	0.738243	2.96e-05
Glyma.04G238300	WRKY DNA-binding protein 30	-2.32	1.1e-05	-1.50063	0.000233617	-4.33594	7.09e-23	-3.00858	4.35e-07
Glyma.04G238800	ubiquitin conjugating enzyme 9	-0.46	0.0107	-0.361436	2.81e-10	-0.424062	0.0033391	-0.317216	0.015753
Glyma.04G239000	Leucine-rich repeat protein kinase family protein	-1.93	0.0473	-1.1996	0.00140042	-4.5722	3.52e-10	-2.77821	3.76e-05
Glyma.04G239800	Thioredoxin superfamily protein	0.56	0.0186	0.461285	2.3e-07	0.946268	1.8e-07	0.637149	3.43e-06
Glyma.04G243500		-0.87	0.031	-0.76293	0.00143786	-2.45372	8.08e-18	-1.73531	4.86e-20
Glyma.04G245000	Calcium-binding EF-hand family protein	-2.88	1.31e-05	-1.94374	0.000250279	-5.0002	5.71e-17	-3.50287	6.92e-24
Glyma.04G247800	response regulator 9	1.12	0.0168	0.754121	0.000200654	2.14936	3.19e-08	1.27995	0.000159698
Glyma.04G249700	Chlorophyll A-B binding family protein	0.76	0.00191	0.556043	5.85e-29	0.682203	0.000950305	0.4894	0.0316917
Glyma.04G252800	SET domain group 37	0.34	0.0467	0.270601	0.00107434	0.46402	0.000234898	0.353372	0.00813451
Glyma.04G254100	Galactosyltransferase family protein	-0.44	0.0266	-0.307597	0.000480335	-1.13006	2.26e-15	-0.782013	2.1e-11
Glyma.05G000900	actin-11	1.13	0.00627	0.802521	0.00139116	2.33555	1.64e-09	1.54791	1.13e-05
Glyma.05G005100	cysteine-rich RLK (RECEPTOR-like protein kinase) 42	-2.33	0.000169	-1.59652	0.00377971	-6.60292	1.08e-11	-4.30325	9.79e-13
Glyma.05G007600	L-aspartate oxidase	-0.95	0.0182	-0.622352	0.00597465	-1.31318	1.08e-06	-0.933913	2.42e-05
Glyma.05G007800	Tetratricopeptide repeat (TPR)-like superfamily protein	1.1	0.0127	0.718743	1.71e-16	2.46219	7.99e-13	1.82679	2.58e-05
Glyma.05G008800	Tetratricopeptide repeat (TPR)-like superfamily protein	0.79	4.2e-09	0.525709	2.57e-12	0.947488	1.83e-14	0.689991	4.8e-08
Glyma.05G013000	Duplicated homeodomain-like superfamily protein	0.51	0.0208	0.353228	0.0208864	1.10748	7.12e-10	0.834901	0.000279806
Glyma.05G015400	ATPase E1-E2 type family protein / haloacid dehalogenase-like hydrolase family protein	-0.51	0.0483	-0.377411	4.17e-08	-0.655202	0.00046708	-0.45471	0.00325757
Glyma.05G026200	Pyridine nucleotide-disulphide oxidoreductase family protein	0.82	0.00177	0.601263	4.54e-29	1.3005	7.1e-10	0.93464	1.23e-05
Glyma.05G027100	alpha/beta-Hydrolases superfamily protein	0.53	0.00393	0.347032	2.93e-09	0.633501	2.26e-05	0.456537	0.000223903
Glyma.05G030600	Major facilitator superfamily protein	-0.96	0.000742	-0.664928	0.0127747	-2.6872	6.96e-31	-1.8606	2.25e-45
Glyma.05G032300	plastid transcriptionally active 2	0.47	0.0219	0.319779	4.82e-05	0.457796	0.00429973	0.296925	0.0266326
Glyma.05G033600		-3.5	0.0117	-2.25073	0.00203887	-7.95411	7.02e-09	-4.75907	1.07e-19
Glyma.05G044100	AAA-type ATPase family protein	1.74	0.00374	1.34515	3.43e-07	3.53485	3.49e-07	2.3632	2.71e-05
Glyma.05G048000	ATP synthase delta-subunit gene	0.55	0.0203	0.400946	9.86e-07	1.04321	3.08e-09	0.77257	7.35e-06
Glyma.05G051300	PGR5-LIKE A	0.48	0.0137	0.342141	1.81e-11	1.02653	4.17e-12	0.729138	1.37e-05
Glyma.05G056500	adenine phosphoribosyl transferase 4	-1.26	0.00236	-1.11845	5.35e-06	-2.43679	1.23e-08	-1.84424	1.14e-05
Glyma.05G061700	Tryptophan RNA-binding attenuator protein-like	-0.59	0.00338	-0.414365	1.19e-05	-0.748576	3.49e-06	-0.532493	2.45e-05
Glyma.05G063100	nudix hydrolase homolog 8	0.98	0.00522	0.637736	2.15e-11	1.15196	6.26e-05	0.792269	0.0145723
Glyma.05G065700	expansin-like B1	-6.62	0.00134	-3.89695	1.07e-10	-7.72735	4.87e-06	-4.04117	0.00557166
Glyma.05G074800	Rubisco methyltransferase family protein	0.55	0.00684	0.362021	1.11e-08	0.823477	3.14e-07	0.535525	0.00287318
Glyma.05G075600	Mitochondrial transcription termination factor family protein	0.51	0.0057	0.332839	3.23e-06	1.01391	4.81e-12	0.719467	1.92e-09
Glyma.05G075800	Leucine-rich repeat protein kinase family protein	1.01	0.00991	0.752834	3.57e-06	2.14078	7.97e-12	1.60156	5.58e-10
Glyma.05G088800	IQ-domain 2	1.28	0.00844	0.930014	0.00032212	2.20339	5.26e-07	1.37602	0.000300146
Glyma.05G099300		-3.04	0.00397	-2.22836	0.00502356	-4.05327	1.13e-06	-3.67501	0.000457555
Glyma.05G104100	Ribonuclease III family protein	0.46	0.00747	0.314517	0.000140726	0.669627	1.12e-06	0.431126	0.00139188
Glyma.05G112100	2Fe-2S ferredoxin-like superfamily protein	0.38	0.0379	0.279644	4.56e-07	0.912882	9.99e-12	0.676213	3.86e-08
Glyma.05G118500	Endoplasmic reticulum vesicle transporter protein	-0.39	0.0411	-0.229623	0.0120349	-0.720536	1.5e-07	-0.541456	5.99e-06
Glyma.05G119200	DNAJ-like 20	-2.29	0.00816	-1.59359	7.31e-09	-4.40342	3.7e-09	-2.92996	8.83e-05
Glyma.05G119500	BRI1-associated receptor kinase	-0.71	0.0223	-0.544337	0.0148529	-2.30384	3.96e-24	-1.63772	7.23e-23
Glyma.05G120300	FAD/NAD(P)-binding oxidoreductase family protein	0.47	0.0361	0.348563	7.05e-06	0.55248	0.00125466	0.401671	0.00699902
Glyma.05G124800	FAD-binding Berberine family protein	-5.52	0.0025	-3.24008	1.69e-05	-7.21025	8.09e-07	-4.12313	5.16e-12
Glyma.05G129900	NAD(P)-binding Rossmann-fold superfamily protein	0.48	0.0325	0.314894	2.48e-06	0.626588	0.000260176	0.423351	0.000772982
Glyma.05G132000	FtsH extracellular protease family	0.69	0.00139	0.482674	8.55e-23	0.815433	4.1e-06	0.571839	0.00158752
Glyma.05G133000	VQ motif-containing protein	-3.08	9.11e-05	-2.31766	0.010274	-9.03289	1.5e-11	-5.56166	7.06e-36
Glyma.05G133700	lysm domain GPI-anchored protein 2 precursor	-0.95	0.0165	-0.708012	0.00333123	-2.34759	1.79e-15	-1.64878	8.6e-13
Glyma.05G133900	NAD(P)-binding Rossmann-fold superfamily protein	0.41	0.035	0.259214	0.00304205	1.22542	2.69e-18	0.900207	8.08e-15
Glyma.05G136100	glutamate decarboxylase 4	-4.88	0.0195	-2.84404	0.000194332	-6.38829	5.96e-05	-3.70001	1.14e-05
Glyma.05G141000	pyruvate dehydrogenase E1 beta	0.51	0.00808	0.312978	1.64e-05	0.838954	3.38e-08	0.617888	5.62e-07
Glyma.05G150100		-1.87	0.00998	-1.39318	0.00642647	-4.00331	7.12e-15	-2.64371	4.15e-09
Glyma.05G150300	Tic22-like family protein	0.47	0.00895	0.310999	8.59e-07	0.429819	0.00334646	0.319086	0.0319485
Glyma.05G153200	Chalcone and stilbene synthase family protein	-0.91	0.00169	-0.803289	1.41e-10	-2.24152	5.3e-23	-2.17742	1.09e-32
Glyma.05G158200	Dof-type zinc finger DNA-binding family protein	-1.26	0.000107	-0.911447	1.3e-06	-2.86376	8.76e-26	-2.07065	7.1e-29
Glyma.05G164500	16S rRNA processing protein RimM family	0.53	0.00516	0.341418	2.87e-11	0.619563	4.66e-05	0.352356	0.0181357
Glyma.05G166800	protein containing PDZ domain, a K-box domain, and a TPR region	1.03	0.00017	0.719618	4.58e-44	1.62252	1.61e-12	1.10216	2.79e-06
Glyma.05G175800		-1.83	0.00532	-1.26076	1.72e-11	-3.82368	1.12e-13	-3.03588	1.62e-05
Glyma.05G177000	Haloacid dehalogenase-like hydrolase (HAD) superfamily protein	0.61	0.000258	0.431565	2.85e-08	1.69821	2.99e-34	1.13008	1.7e-22
Glyma.05G177100	DNAJ heat shock family protein	0.33	0.0129	0.243244	1.9e-05	0.834574	1.33e-16	0.55853	7.66e-06
Glyma.05G179700	VQ motif-containing protein	-1.42	0.0282	-1.13088	0.000321104	-4.71234	1.82e-22	-3.45497	1.5e-12
Glyma.05G182500	bZIP transcription factor family protein	-0.97	0.00117	-0.738359	1.15e-08	-1.50402	1.07e-09	-1.13789	6.9e-07
Glyma.05G182700	Tetratricopeptide repeat (TPR)-like superfamily protein	0.63	0.0155	0.437184	2.09e-07	1.02674	5.5e-07	0.693937	0.000555187
Glyma.05G184500	WRKY DNA-binding protein 51	-1.95	0.00508	-1.38961	1.18e-08	-4.04439	3.69e-13	-2.95083	0.0011554
Glyma.05G189600	CYS, MET, PRO, and GLY protein 2	-1.22	0.019	-0.978674	4.41e-05	-3.56408	7.16e-21	-2.60006	9.98e-06
Glyma.05G194700		0.35	0.0135	0.262131	8.6e-05	0.595049	8.28e-08	0.398141	0.00134774
Glyma.05G195400	NAD(P)H dehydrogenase C1	0.54	0.00461	0.33758	6.62e-09	0.657432	1.94e-05	0.457481	0.000194928
Glyma.05G197600	ferrochelatase 2	0.48	0.000891	0.317596	4.43e-10	1.00779	7.79e-18	0.752764	1.52e-07
Glyma.05G219600	Heat shock protein 70 (Hsp 70) family protein	-1.16	0.0143	-0.840637	0.000232325	-2.29285	1.4e-10	-1.67964	1.01e-07
Glyma.05G219800	trehalase 1	-0.52	0.000327	-0.378501	1.74e-08	-1.27752	7.26e-26	-0.891341	9.53e-14
Glyma.05G220200	Protein kinase superfamily protein	-0.26	0.021	-0.170729	0.00284374	-0.664282	3.49e-16	-0.503137	0.000267128
Glyma.05G232200	NSP (nuclear shuttle protein)-interacting GTPase	-0.69	0.0102	-0.459988	0.000111656	-1.98746	6.46e-23	-1.44894	9.69e-13
Glyma.05G233000	Peptidyl-tRNA hydrolase family protein	0.28	0.0312	0.242386	0.00562051	0.618554	5.35e-11	0.348855	0.00947127
Glyma.05G233200	Cytochrome P450 superfamily protein	-0.73	0.00296	-0.536462	2.24e-06	-1.97603	8.44e-25	-1.33129	2.99e-16
Glyma.05G234600	myb domain protein 116	-2.34	0.000776	-1.94784	8.94e-05	-5.85752	2.37e-20	-4.22978	1.53e-11
Glyma.05G236600	Plant invertase/pectin methylesterase inhibitor superfamily protein	1.97	0.0403	1.52595	0.00061947	4.75242	1.44e-06	3.34639	0.000299324
Glyma.05G237100	Protein kinase superfamily protein	-0.96	0.000459	-0.700652	2.45e-18	-1.55374	1.21e-12	-1.05975	1.32e-06
Glyma.05G237200	Calmodulin binding protein-like	-1.52	0.00416	-1.116	0.000727836	-3.8059	1.21e-19	-2.50397	1.29e-13
Glyma.05G240100	glutathione peroxidase 3	-0.43	0.0134	-0.32686	0.00253203	-1.19326	9.99e-20	-0.826543	9.46e-13
Glyma.05G240200	MAC/Perforin domain-containing protein	-0.44	0.0207	-0.335877	0.000917022	-0.851837	2.5e-09	-0.60177	3.66e-05
Glyma.05G246900		0.38	0.00349	0.268696	3.12e-07	0.954944	1.76e-20	0.697958	1.51e-07
Glyma.06G003100	Arabidopsis phospholipase-like protein (PEARLI 4) family	-1.92	1.53e-05	-1.41368	0.000526716	-5.40595	1.38e-32	-3.79801	1.94e-23
Glyma.06G014500	Photosystem II reaction center PsbP family protein	0.38	0.0271	0.304723	2.11e-06	1.70153	1.61e-39	1.16329	2.18e-24
Glyma.06G015400	Ribophorin I	-0.29	0.023	-0.178676	0.00633882	-0.533342	1.3e-08	-0.415037	0.000865463
Glyma.06G015900	glyceraldehyde-3-phosphate dehydrogenase B subunit	0.75	0.00069	0.546275	7.75e-27	0.758084	4.65e-05	0.551276	0.00586812
Glyma.06G018300	Pentatricopeptide repeat (PPR-like) superfamily protein	0.51	3.26e-05	0.381384	1.24e-09	0.283506	0.0122443	0.328977	0.00931424
Glyma.06G019400	FtsH extracellular protease family	0.58	5.3e-05	0.393187	1.43e-07	0.658107	6.5e-08	0.492473	0.00626386
Glyma.06G020700	sterol methyltransferase 2	-0.39	0.0385	-0.26196	1.11e-05	-0.711706	2.11e-07	-0.554575	6.39e-06
Glyma.06G024000	Protein of unknown function (DUF668)	-0.86	0.00178	-0.57251	9.48e-07	-1.76878	9.79e-17	-1.27969	3.92e-11
Glyma.06G024100	tubulin beta-1 chain	0.6	0.0436	0.431116	9.69e-05	1.20748	3.25e-08	0.812885	0.000968168
Glyma.06G032200	CBS domain-containing protein with a domain of unknown function (DUF21)	-0.57	0.0063	-0.386076	8.72e-05	-1.46046	1.9e-20	-1.07623	8.99e-16
Glyma.06G034700	calmodulin-like 41	-0.99	0.00582	-0.771312	0.00111102	-3.6142	7.27e-31	-2.5565	4.87e-30
Glyma.06G045500	adenine phosphoribosyl transferase 1	-0.28	0.0137	-0.214857	0.00075463	-0.657334	2.13e-14	-0.462511	0.000153619
Glyma.06G053000	Putative lysine decarboxylase family protein	0.49	0.00762	0.352867	9.89e-09	0.484954	0.00126114	0.378806	0.00235481
Glyma.06G053300	Protein of unknown function (DUF3511)	-1.03	0.00214	-0.655537	0.00329841	-2.49686	2.21e-19	-1.85451	3.84e-15
Glyma.06G061000	proton gradient regulation 3	0.38	0.0397	0.282316	3.93e-06	0.946784	1.79e-12	0.658024	2.76e-08
Glyma.06G065000	cellulose synthase family protein	1.55	0.0281	0.998592	1.36e-05	4.93823	2.04e-06	3.62737	0.000177631
Glyma.06G066300	Cysteinyl-tRNA synthetase, class Ia family protein	0.37	0.0268	0.286523	5.85e-05	0.900154	5.89e-13	0.655298	3.59e-08
Glyma.06G069100	DnaJ/Hsp40 cysteine-rich domain superfamily protein	0.38	0.0487	0.260242	4.6e-07	0.937725	5.88e-12	0.752603	1.25e-07
Glyma.06G073600	Mog1/PsbP/DUF1795-like photosystem II reaction center PsbP family protein	0.4	0.0167	0.287464	6.25e-06	0.990495	3.63e-15	0.658733	1.91e-08
Glyma.06G077400	WRKY DNA-binding protein 11	-0.8	0.0219	-0.638424	2.54e-05	-2.76424	7.56e-28	-1.88227	9.74e-20
Glyma.06G078600	AIG2-like (avirulence induced gene) family protein	0.38	0.041	0.293591	1.27e-06	0.596989	1.91e-05	0.409453	0.000950464
Glyma.06G082000	Sulfite exporter TauE/SafE family protein	-0.96	0.0202	-0.667493	0.0028784	-1.66891	1.39e-07	-1.17788	1.94e-05
Glyma.06G090800	Leucine-rich receptor-like protein kinase family protein	-0.78	0.0156	-0.541245	2.1e-09	-1.48448	6.81e-10	-1.05946	2.58e-06
Glyma.06G096100	MSCS-like 2	0.47	0.0126	0.307778	1.43e-06	0.489742	0.000923866	0.363193	0.00451989
Glyma.06G100200	RNA-binding (RRM/RBD/RNP motifs) family protein	0.6	0.000725	0.404961	2.44e-11	1.14473	2.14e-15	0.801544	3.64e-11
Glyma.06G100900		-2.39	0.000691	-1.84218	0.00340951	-4.86608	1.37e-16	-3.66276	1.34e-13
Glyma.06G106100	sulfate transporter 1;3	-0.64	0.00957	-0.48268	0.0247064	-2.32266	4.94e-36	-1.63872	5.19e-47
Glyma.06G113200	Chlorophyll A-B binding family protein	1.01	0.00316	0.700185	6.7e-17	1.3028	2.59e-06	0.956809	0.00230204
Glyma.06G114800	PDI-like 1-2	-0.43	0.0217	-0.330252	1.32e-07	-0.845842	1.44e-09	-0.632123	0.000212871
Glyma.06G119300	wall associated kinase 3	-0.94	0.000758	-0.683069	7.39e-05	-1.66763	2e-13	-1.12687	2.96e-14
Glyma.06G119500		1.17	0.022	0.744486	5.05e-05	2.11072	2.85e-06	1.42263	0.00161612
Glyma.06G122400	Mog1/PsbP/DUF1795-like photosystem II reaction center PsbP family protein	0.61	0.0176	0.492328	4.97e-13	0.843351	2.68e-05	0.573913	0.00390232
Glyma.06G125600	WRKY DNA-binding protein 30	-1.6	7.77e-05	-1.06785	6e-11	-4.30172	1.84e-35	-3.04411	1.26e-15
Glyma.06G129300	IQ-domain 21	0.94	0.0152	0.617954	3.04e-06	2.94869	9.78e-18	2.04346	7.98e-12
Glyma.06G129400	Glycogen/starch synthases, ADP-glucose type	0.38	0.0389	0.238388	0.00014541	1.2003	5.88e-20	1.00873	2.58e-10
Glyma.06G135200	CTC-interacting domain 11	-0.28	0.0427	-0.244728	3.93e-05	-0.375499	0.000297624	-0.290455	0.0278895
Glyma.06G141600		-0.83	0.0349	-0.559801	0.00150958	-2.72641	2.13e-21	-1.9528	1.2e-09
Glyma.06G142000	WRKY DNA-binding protein 70	-1.29	0.00134	-0.94423	1.29e-13	-2.24468	5.44e-12	-1.68262	5.29e-05
Glyma.06G143000	Chalcone-flavanone isomerase family protein	-1.13	8.79e-06	-0.802678	1.11e-22	-2.78176	1.14e-38	-2.00637	2.93e-23
Glyma.06G143900		1.8	0.0436	1.22696	0.0109708	-2.82811	0.00139846	-1.85974	0.00838062
Glyma.06G145700	ABC2 homolog 13	0.51	0.00184	0.356726	3.76e-12	0.604318	7.16e-06	0.358111	0.0106633
Glyma.06G146900	general control non-repressible 5	0.7	0.0314	0.445899	5.32e-11	0.844872	0.000608258	0.658558	0.0081261
Glyma.06G154700	embryo defective 2170	-1.64	0.000159	-1.18778	0.000475257	-5.28485	7.62e-42	-3.63591	5.56e-77
Glyma.06G156800		0.53	0.0292	0.332991	5.16e-06	1.30109	1.69e-13	0.858185	3.6e-05
Glyma.06G158400		1.78	0.0117	1.26765	4e-20	2.24883	5.97e-05	1.57862	0.0213291
Glyma.06G158800	Eukaryotic aspartyl protease family protein	1.54	0.0185	1.07577	1.29e-07	4.28848	9.63e-09	2.92276	8.45e-07
Glyma.06G160200	Sec14p-like phosphatidylinositol transfer family protein	0.62	0.0271	0.400743	0.000111656	1.84731	1.33e-16	1.25805	1.11e-14
Glyma.06G161100	Protein prenylyltransferase superfamily protein	0.58	0.00146	0.457037	0.000238175	-0.430636	0.00541049	-0.39729	0.0393537
Glyma.06G162200	Clp ATPase	-0.54	0.0148	-0.350638	1.61e-05	-0.49735	0.00420254	-0.441959	0.00253275
Glyma.06G162400		-2.69	7.1e-06	-1.68391	6.31e-07	-5.35667	6.41e-22	-3.91263	4.22e-12
Glyma.06G166200	Protein kinase superfamily protein	-0.86	0.00115	-0.583042	3.54e-09	-2.01949	2.3e-22	-1.35766	1.07e-16
Glyma.06G166700	DHHC-type zinc finger family protein	-0.79	1.52e-05	-0.523109	1.87e-09	-1.44387	2.13e-21	-0.956659	4.12e-14
Glyma.06G167500	SAUR-like auxin-responsive protein family	-3.97	2.57e-05	-2.89085	0.00296081	-10.2082	4.01e-15	-6.33191	2.09e-61
Glyma.06G169300	thylakoid lumenal 17.9 kDa protein, chloroplast	0.63	0.00568	0.364114	0.00856774	1.37517	3.46e-13	1.00613	7.71e-08
Glyma.06G169400	Major facilitator superfamily protein	0.68	0.000968	0.47663	1.45e-22	0.618564	0.000390352	0.401421	0.0208956
Glyma.06G171400	RNA-metabolising metallo-beta-lactamase family protein	0.42	0.00132	0.305158	2.54e-09	1.05449	1.12e-23	0.717149	1.17e-07
Glyma.06G172400	Nucleic acid-binding, OB-fold-like protein	0.4	0.000237	0.290263	4.89e-07	0.801344	9.3e-19	0.51857	2.75e-05
Glyma.06G175400	31-kDa RNA binding protein	0.55	0.00147	0.385083	4.13e-14	0.761269	5.83e-08	0.575543	0.00182019
Glyma.06G186400	ADP-glucose pyrophosphorylase family protein	0.48	0.0217	0.362746	1.59e-06	1.11927	9.68e-13	0.831523	1.39e-11
Glyma.06G187200	alpha/beta-Hydrolases superfamily protein	-0.88	0.00192	-0.620394	1.14e-05	-2.70989	3.05e-33	-1.87325	4.4e-28
Glyma.06G187300	alpha/beta-Hydrolases superfamily protein	-1.38	0.000201	-0.932409	6.43e-08	-3.85913	1.34e-34	-2.72965	2.26e-19
Glyma.06G187400	alpha/beta-Hydrolases superfamily protein	-0.71	9.43e-05	-0.499016	0.00032212	-1.95795	1.06e-38	-1.40299	1.17e-32
Glyma.06G188100	BIG PETAL P	0.56	0.0053	0.380051	0.00315943	1.08682	1.23e-11	0.747454	3.55e-06
Glyma.06G194900	light-harvesting chlorophyll-protein complex I subunit A4	0.91	0.00405	0.655084	5.47e-28	1.38725	3.09e-08	1.04382	0.000294574
Glyma.06G214700	SOUL heme-binding family protein	0.74	0.00784	0.551406	2.38e-17	0.769686	0.000585993	0.561443	0.0125931
Glyma.06G217400	DNA/RNA polymerases superfamily protein	0.5	0.00049	0.30029	2.48e-06	1.0792	4e-20	0.696704	2.82e-09
Glyma.06G220700	blue-copper-binding protein	-2.87	3.62e-06	-2.1948	1.94e-05	-7.37127	4.2e-16	-5.29689	2.46e-12
Glyma.06G227200	SecY protein transport family protein	-0.56	0.0317	-0.409195	2.51e-06	-0.98437	3.31e-07	-0.722275	1.74e-05
Glyma.06G245200	thioredoxin M-type 4	0.99	0.000177	0.827014	1.04e-12	0.742349	0.00195184	0.513433	0.0148732
Glyma.06G249300	Cyclophilin-like peptidyl-prolyl cis-trans isomerase family protein	0.46	0.00539	0.306937	1.35e-07	1.11553	1.29e-17	0.783274	6.12e-10
Glyma.06G249400	S-adenosyl-L-methionine-dependent methyltransferases superfamily protein	-1.86	0.0179	-1.37746	0.00568223	-4.52162	5.83e-12	-3.44424	1.18e-06
Glyma.06G255900	receptor kinase 3	-0.57	8.6e-05	-0.395583	0.000766099	-2.02032	8.68e-65	-1.43943	1.01e-34
Glyma.06G258000	Calcium-binding EF-hand family protein	-1.28	0.00108	-0.879482	4.41e-10	-3.57808	5.22e-29	-2.37716	1.79e-13
Glyma.06G261100	S-locus lectin protein kinase family protein	-2.74	8.07e-06	-1.78201	5.72e-16	-2.35718	3.25e-06	-1.96124	0.0012188
Glyma.06G261500	disease resistance protein (TIR-NBS-LRR class), putative	-1.23	0.0387	-1.12888	0.0127234	2.31523	1.15e-07	3.66299	1.78e-36
Glyma.06G261900	receptor kinase 3	-0.98	0.0215	-0.704992	0.00370147	-1.80425	3.55e-09	-1.301	3.38e-12
Glyma.06G262000	S-locus lectin protein kinase family protein	-2.47	0.0078	-2.26949	0.0119512	-4.60887	1.17e-07	-3.05435	0.000163564
Glyma.06G265500	GRAS family transcription factor	-1.71	0.00747	-0.683689	0.000193792	-2.87257	1.63e-09	-1.88692	0.000165278
Glyma.06G265700	NAD(P)-binding Rossmann-fold superfamily protein	1.06	0.000403	0.754164	6.73e-35	2.23991	7.9e-19	1.52904	1.85e-09
Glyma.06G268100	disease resistance protein (TIR-NBS-LRR class), putative	-1.48	0.00489	-1.14617	0.00072557	-1.80595	5.18e-06	-1.38996	2.36e-05
Glyma.06G277600	ATP synthase protein I -related	0.35	0.00684	0.238994	9.29e-06	0.544211	8.82e-08	0.419924	0.0234367
Glyma.06G283400	S-adenosyl-L-methionine-dependent methyltransferases superfamily protein	0.82	0.0368	0.619735	0.000171023	2.00955	2.4e-09	1.40769	2.44e-05
Glyma.06G286800	Seven transmembrane MLO family protein	-2.1	0.0396	-1.33166	0.000442646	-4.70456	1.3e-07	-3.63134	9.15e-05
Glyma.06G295400		-1.72	3.55e-07	-1.26148	4.15e-06	-3.33878	3.14e-32	-2.43695	4.94e-14
Glyma.06G299900	myb domain protein 14	-2.09	0.00164	-1.51006	0.00471272	-4.49301	2.64e-06	-3.4902	4.21e-08
Glyma.06G302300	xyloglucan endotransglucosylase/hydrolase 9	1.4	0.03	0.949732	0.0394918	2.62567	3.72e-06	1.51037	0.000339484
Glyma.06G303600	RING-box 1	-0.35	0.0465	-0.278807	1.36e-05	-0.577874	7.84e-06	-0.423598	0.000560966
Glyma.06G305000	glutamate receptor 3.4	-0.51	2.57e-05	-0.362406	3.43e-07	-0.517723	9.35e-07	-0.359186	0.00500036
Glyma.06G306200		-0.89	0.0406	-0.599683	0.0058119	-3.03808	1.31e-21	-2.16574	1.01e-14
Glyma.06G307700	WRKY family transcription factor	-0.82	0.0491	-0.48307	0.00928842	-1.93054	3.24e-11	-1.2796	1.82e-07
Glyma.06G308800	strictosidine synthase-like 3	-0.69	0.00139	-0.488035	1.8e-05	-2.44255	8.5e-46	-1.74651	1.66e-34
Glyma.06G309000	proline-rich family protein	0.94	9.49e-06	0.666543	7.5e-26	1.19028	1.07e-10	0.866709	6.79e-08
Glyma.06G310100	alpha/beta-Hydrolases superfamily protein	-0.9	0.0442	-0.645229	7.26e-20	-2.98708	3.42e-21	-2.17728	1.39e-08
Glyma.06G315100	aminophospholipid ATPase 1	-1.53	3.41e-05	-0.745869	8e-13	-3.58041	2.52e-31	-1.79832	1.16e-28
Glyma.06G317800	DERLIN-1	-1.17	0.000807	-0.887735	0.000101613	-3.9818	1.04e-45	-2.8694	7.76e-35
Glyma.06G320000	Eukaryotic protein of unknown function (DUF842)	-2.13	0.00399	-1.68033	0.00358745	-1.46591	0.0011765	-0.882748	0.0436811
Glyma.06G321600	FAD-binding Berberine family protein	-2.54	0.0221	-1.89643	0.00681041	-4.27558	2.78e-08	-3.0675	0.00271425
Glyma.07G000500	high chlorophyll fluorescence phenotype 173	1.66	0.00207	1.03609	0.0148161	1.26618	0.00616135	0.853791	0.0203762
Glyma.07G000600	Protein of unknown function DUF106, transmembrane	1.42	0.0113	0.975159	0.0457276	-10.4693	8.97e-16	-5.4113	3.07e-32
Glyma.07G003400	D-3-phosphoglycerate dehydrogenase	-0.53	0.00014	-0.373577	1.08e-05	-1.94413	2.05e-64	-1.40491	6.08e-35
Glyma.07G004300	autoinhibited Ca(2+)-ATPase 9	-0.52	0.000324	-0.353141	4.86e-07	-1.3333	1.7e-30	-0.955915	4.29e-13
Glyma.07G005500		0.34	0.042	0.20914	0.029644	0.628772	1.57e-07	0.428815	0.000511847
Glyma.07G008600	Ribosomal protein L34	0.58	0.00773	0.428845	0.000387763	0.649004	0.000418445	0.435951	0.0144575
Glyma.07G008700	Survival protein SurE-like phosphatase/nucleotidase	0.58	0.0174	0.414835	0.000351919	1.30697	1.68e-11	0.864803	1.61e-06
Glyma.07G021600	hydroxycinnamoyl-CoA shikimate/quinate hydroxycinnamoyl transferase	-1.27	0.00152	-0.800942	0.0286898	-4.19171	3.12e-31	-3.09966	3.75e-25
Glyma.07G028900	alpha/beta-Hydrolases superfamily protein	0.86	0.031	0.644996	1.15e-20	2.26279	4.45e-14	1.62298	4.79e-06
Glyma.07G029900	post-illumination chlorophyll fluorescence increase	0.57	0.00507	0.410606	2.33e-11	0.831408	2.19e-07	0.674311	0.0129351
Glyma.07G032900		-0.68	0.0121	-0.581159	2.57e-12	-0.882161	2.23e-05	-0.615517	0.000442418
Glyma.07G034400	Galactose oxidase/kelch repeat superfamily protein	-0.59	0.0316	-0.380706	1.88e-05	-1.98984	3.16e-24	-1.45527	2.52e-17
Glyma.07G037000	disease resistance protein (TIR-NBS-LRR class), putative	-0.75	0.0235	-0.519122	0.000282762	-2.49816	6.74e-25	-1.69924	1.68e-18
Glyma.07G039800	Cytochrome P450 superfamily protein	-1.39	0.00861	-0.918854	0.00168088	-2.02975	1.12e-06	-1.53222	8.37e-05
Glyma.07G042800	sequence-specific DNA binding transcription factors	-0.58	0.0124	-0.393758	0.00924676	-0.51292	0.00608527	-0.376357	0.00462403
Glyma.07G047600	photosystem I light harvesting complex gene 2	0.72	0.00176	0.5292	4.39e-27	0.881795	3.17e-06	0.696948	0.00010428
Glyma.07G048300	pyrophosphorylase 1	-0.86	5.77e-05	-0.633258	0.000347147	-2.46966	1.34e-42	-1.67579	1.87e-42
Glyma.07G048800	O-methyltransferase 1	-3.71	0.00133	-2.58014	0.00229897	-5.959	2.96e-09	-4.30186	0.000389329
Glyma.07G048900	O-methyltransferase 1	-1.36	0.0312	-1.06863	0.00316343	-5.23633	5.56e-31	-3.95088	9.32e-17
Glyma.07G049900	UDP-Glycosyltransferase superfamily protein	0.84	0.0137	0.582281	0.000146371	0.807416	0.00413406	0.53408	0.0262038
Glyma.07G054000	myb domain protein 111	-1.65	0.0229	-1.10613	5.03e-06	-5.32269	1.32e-19	-3.54871	4.27e-14
Glyma.07G055500	phosphoinositide 4-kinase gamma 4	-0.32	0.0371	-0.256262	0.00378444	-0.958331	2.91e-19	-0.672909	6.82e-08
Glyma.07G056600	P-loop containing nucleoside triphosphate hydrolases superfamily protein	0.32	0.0176	0.210791	0.000380648	0.786615	6.46e-15	0.554974	8.7e-06
Glyma.07G062100	glycosyl transferase family 1 protein	0.48	0.00763	0.291331	0.000633143	0.566275	0.000116052	0.383199	0.00311201
Glyma.07G064900	Protein of unknown function (DUF674)	-0.46	0.00279	-0.400329	4.12e-11	-1.08866	1.32e-18	-0.73987	3.39e-08
Glyma.07G065800	Heavy metal transport/detoxification superfamily protein	-0.34	0.024	-0.283906	0.000249923	-0.808289	6.37e-13	-0.31101	0.0205171
Glyma.07G068300	Dihydroneopterin aldolase	0.67	0.0257	0.476743	3.77e-05	1.58988	1.54e-11	1.13957	2.72e-07
Glyma.07G069600	Major facilitator superfamily protein	0.59	0.00151	0.43066	3.33e-14	0.986824	5.5e-11	0.701874	6.63e-06
Glyma.07G073900	NAD(P)-binding Rossmann-fold superfamily protein	-2.77	0.000269	-1.5889	0.0177937	-5.18001	1.3e-17	-3.7418	1.54e-13
Glyma.07G074100	NAD(P)-binding Rossmann-fold superfamily protein	-0.83	0.00242	-0.602772	0.0005202	-0.65216	0.00349344	-0.619428	0.000234604
Glyma.07G083900	Phosphorylase superfamily protein	-2.56	0.000128	-1.77248	1.33e-07	-5.83186	2.19e-25	-4.35726	1.57e-11
Glyma.07G085700	NAD(P)-binding Rossmann-fold superfamily protein	0.47	0.00121	0.335075	2.7e-11	0.501812	3.82e-05	0.38839	0.0114967
Glyma.07G087200	arabinogalactan protein 22	-1.4	0.00921	-0.889483	0.000115864	-3.18378	1.42e-15	-2.84756	1.95e-16
Glyma.07G087400	aldehyde dehydrogenase 2C4	-3.95	1.65e-11	-2.85959	1.51e-05	-9.13361	1.53e-15	-6.30613	8.94e-28
Glyma.07G089800	cytochrome P450, family 71, subfamily B, polypeptide 10	-0.59	0.0163	-0.439515	0.00297525	-2.35769	9.13e-39	-1.70307	5.46e-41
Glyma.07G091800		-0.61	0.00197	-0.476459	1.48e-07	-1.43485	4.85e-21	-1.03892	4.72e-11
Glyma.07G092300	CRS1 / YhbY (CRM) domain-containing protein	0.54	0.00171	0.382992	2.48e-09	1.16917	2.98e-17	0.820971	4.88e-12
Glyma.07G093900	Calmodulin binding protein-like	-2.42	0.00109	-1.5391	9.55e-05	-4.31244	4.17e-09	-2.93266	6.28e-08
Glyma.07G096100	Protein kinase superfamily protein	-0.43	0.00888	-0.303265	9.55e-05	-1.41989	4.17e-30	-0.922812	8.61e-16
Glyma.07G098900		-1.5	0.00452	-1.22337	0.000157978	-5.91865	6.88e-40	-5.69965	7.55e-06
Glyma.07G099000		-1.64	2.89e-07	-1.1797	6.73e-08	-5.41546	1.1e-69	-3.48259	4.53e-39
Glyma.07G102100	zinc finger (Ran-binding) family protein	0.33	0.00677	0.22324	0.00262469	0.546947	1.08e-08	0.388459	0.00188157
Glyma.07G102300	FAD/NAD(P)-binding oxidoreductase family protein	0.44	0.0484	0.29587	7.93e-06	1.05737	3.05e-11	0.6709	7.22e-08
Glyma.07G120900	DYNAMIN-like 1E	-1.01	0.0186	-0.677792	0.0012305	-1.40328	2.46e-06	-0.940308	3.39e-05
Glyma.07G126400	phosphofructokinase 3	-0.47	0.0178	-0.280935	0.00854252	-1.62586	3.59e-29	-1.28972	1.51e-28
Glyma.07G127900	Phospholipase A2 family protein	-0.53	0.0309	-0.382664	0.00464213	-1.15642	1.39e-10	-0.771971	2.15e-09
Glyma.07G129200	S-adenosyl-L-methionine-dependent methyltransferases superfamily protein	0.84	0.00211	0.566294	7.31e-14	1.04568	2.96e-06	0.716628	0.000859967
Glyma.07G132900	Oxysterol-binding family protein	-0.75	1.57e-05	-0.516469	1.43e-12	-0.868324	3.76e-09	-0.635227	1.54e-06
Glyma.07G133200	NAD(P)-binding Rossmann-fold superfamily protein	0.43	0.00407	0.300584	1.04e-08	0.918004	5.71e-15	0.641729	8.03e-07
Glyma.07G135300	one helix protein	0.63	0.00038	0.41479	7.02e-16	1.11269	1.63e-14	0.856016	4.27e-12
Glyma.07G142600	Laccase/Diphenol oxidase family protein	-2.38	0.003	-1.68256	0.00161399	-6.82576	8.58e-22	-5.51585	1.48e-07
Glyma.07G153200	receptor like protein 23	-1.09	0.000368	-0.675935	1.04e-05	-2.73694	3.16e-29	-1.90333	1.13e-25
Glyma.07G153800	ammonium transporter 2	-3.12	0.00249	-2.61404	0.00053692	-5.0687	1e-09	-3.36806	3.6e-05
Glyma.07G163600	cytochrome b6f complex subunit (petM), putative	0.68	0.0212	0.500047	3.05e-05	0.855402	0.000156571	0.620974	0.0047157
Glyma.07G173000	lectin protein kinase family protein	-0.6	0.0207	-0.414185	0.000391012	-2.27827	4.63e-34	-1.62434	1.01e-21
Glyma.07G178800	endonucleases	0.49	0.0489	0.386284	2.98e-07	1.15687	7.01e-11	0.856058	3.77e-10
Glyma.07G184000	Concanavalin A-like lectin protein kinase family protein	-1.1	0.0021	-0.800895	0.000208839	-2.20765	2e-14	-1.58012	2.2e-09
Glyma.07G184800	K+ efflux antiporter 3	0.9	0.00183	0.642987	1.64e-12	1.04338	1.14e-05	0.725804	0.00404862
Glyma.07G188800	S-locus lectin protein kinase family protein	-1.83	5.36e-06	-1.27877	1.32e-06	-3.87163	2.69e-28	-2.78737	1.7e-20
Glyma.07G191200	alternative NAD(P)H dehydrogenase 2	-2.11	0.00618	-1.35441	1.49e-06	-3.48996	1.28e-08	-2.54759	8.96e-05
Glyma.07G202300	cytochrome P450, family 93, subfamily D, polypeptide 1	-2	0.000118	-1.35377	1.95e-19	-4.80541	3.54e-29	-3.5404	1.08e-13
Glyma.07G206400		1.33	0.0452	0.86294	0.00208469	2.19656	3.31e-05	1.52535	0.00892855
Glyma.07G212900	fucosyltransferase 11	-0.56	0.00735	-0.379652	0.000165043	-0.694978	2.06e-05	-0.310755	0.0341771
Glyma.07G213200	Class I glutamine amidotransferase-like superfamily protein	0.41	0.000153	0.315691	4.84e-06	0.811732	3.11e-19	0.506898	3.45e-05
Glyma.07G214700	S-adenosyl-L-methionine-dependent methyltransferases superfamily protein	-1.04	0.0127	-0.772734	0.00636088	-3.99493	8.5e-35	-2.78698	1.57e-14
Glyma.07G216400		-1.6	0.00736	-1.07347	0.0351376	-4.91127	2.79e-18	-3.81858	2.51e-11
Glyma.07G227200	WRKY DNA-binding protein 3	-0.71	0.0396	-0.480757	0.0401385	-2.7433	7.94e-28	-1.99877	3.24e-43
Glyma.07G228100	emp24/gp25L/p24 family/GOLD family protein	-0.68	0.000607	-0.504227	7.09e-05	-1.24818	9.02e-15	-0.871228	3.5e-13
Glyma.07G233900	pleiotropic drug resistance 9	-0.79	0.00184	-0.58634	1.56e-05	-1.58229	5.28e-15	-1.12498	1.22e-19
Glyma.07G236600	serine carboxypeptidase-like 33	-1.03	0.002	-0.746293	0.00104648	-3.01609	1.86e-28	-2.11303	7.61e-44
Glyma.07G243500	MLP-like protein 423	-3.18	0.00156	-2.48904	6.94e-05	-6.361	2.58e-15	-5.49313	2.36e-07
Glyma.07G243900	MLP-like protein 423	-2.03	2.73e-14	-1.48213	9.4e-13	-3.06851	1.04e-36	-1.95648	1.35e-30
Glyma.07G251200	Uncharacterised protein family (UPF0497)	-0.81	0.033	-0.599076	0.000324711	-2.3847	1.53e-18	-1.70855	7.32e-11
Glyma.07G256200	ribonucleotide reductase 2A	0.41	0.0247	0.26723	0.000272659	0.840953	4.84e-10	0.538054	7.92e-06
Glyma.07G262100	Glycine cleavage T-protein family	0.56	0.00399	0.365485	4.75e-10	1.00505	4.76e-11	0.758809	3.56e-08
Glyma.07G267500	pentatricopeptide (PPR) repeat-containing protein	0.53	0.011	0.390864	7.73e-12	1.02579	2.1e-10	0.722078	1.5e-05
Glyma.07G267800	oligopeptide transporter	-0.69	1.57e-07	-0.507343	4.13e-16	-1.02615	6.41e-19	-0.730313	9.98e-09
Glyma.07G268400	Calcium-dependent lipid-binding (CaLB domain) family protein	-2.41	0.034	-1.21626	4.44e-05	-5.33848	3.51e-08	-2.20851	1.11e-07
Glyma.07G268700	Sec14p-like phosphatidylinositol transfer family protein	-0.48	0.0269	-0.314725	0.0011501	-1.43604	8.49e-21	-1.0359	6.04e-16
Glyma.07G273600	FAD/NAD(P)-binding oxidoreductase family protein	0.69	0.000104	0.469323	1.64e-13	0.763693	4.49e-07	0.549315	8.07e-05
Glyma.08G004300	Protein of unknown function (DUF668)	-0.69	0.00357	-0.431501	3.67e-07	-1.43735	2e-15	-0.968127	2.2e-15
Glyma.08G005000	ferrochelatase 2	0.44	0.00521	0.302511	1.34e-08	0.680975	4.75e-08	0.612595	5.2e-06
Glyma.08G009800	DHHC-type zinc finger family protein	-1.12	0.00056	-0.817343	0.0036678	-1.58403	2.58e-10	-1.08101	1.82e-09
Glyma.08G010400	SAUR-like auxin-responsive protein family	-4.55	5.48e-05	-3.313	9.14e-08	-7.09687	3.91e-10	-4.55373	8.26e-15
Glyma.08G011300	WRKY DNA-binding protein 75	-4.57	0.00158	-3.1214	0.00018928	-5.77205	2.01e-05	-3.52643	1.56e-06
Glyma.08G012200	Stress responsive alpha-beta barrel domain protein	0.86	0.0115	0.588431	0.000112652	1.67154	8.78e-10	1.26693	2.71e-08
Glyma.08G015700	BTB/POZ domain with WD40/YVTN repeat-like protein	-2.38	0.000399	-1.59818	2.57e-27	-4.42983	1.48e-15	-3.50202	0.000146562
Glyma.08G018900	respiratory burst oxidase protein F	-0.86	0.00282	-0.650889	9.89e-05	-0.716531	0.00338936	-0.584385	0.0018762
Glyma.08G025900	Heat shock protein 70 (Hsp 70) family protein	-1.02	0.0257	-0.706055	2.51e-06	-1.97437	5.92e-09	-1.42225	1.12e-06
Glyma.08G028000	Homeodomain-like transcriptional regulator	0.37	0.00407	0.237369	0.00061578	0.397652	0.00023262	0.27055	0.0381868
Glyma.08G034500		-1.09	0.0263	-0.801018	0.00767323	-2.94712	3.42e-18	-2.29587	2.02e-13
Glyma.08G035200	RNA-binding CRS1 / YhbY (CRM) domain-containing protein	0.38	0.0268	0.25433	0.00703458	0.9121	7.59e-13	0.641411	5.32e-08
Glyma.08G035300	sugar transporter 14	-0.78	0.0152	-0.566946	0.0207724	-0.962557	0.000117943	-0.680528	3.13e-05
Glyma.08G042100	myb domain protein 62	-3.58	0.0225	-2.68375	9.14e-05	-4.51184	0.000150201	-4.24689	0.0038324
Glyma.08G044200	Protein kinase superfamily protein	-1.31	0.000351	-0.888014	1.51e-05	-2.19051	1.53e-11	-1.56731	1.34e-10
Glyma.08G044400	Calmodulin binding protein-like	-1.27	0.0373	-0.896309	1.1e-07	-2.91236	3.72e-11	-1.9229	5.41e-05
Glyma.08G051100		0.52	0.0262	0.318192	0.000302883	1.66245	1.13e-18	1.17471	2.56e-12
Glyma.08G059300	NAD(P)H dehydrogenase B2	-0.62	0.00542	-0.351808	0.00308034	-1.42207	4.11e-18	-1.07565	8.88e-15
Glyma.08G062700	BAK1-interacting receptor-like kinase 1	-2.26	0.0048	-1.35169	0.0163754	-4.43526	8.57e-13	-3.21131	0.00301413
Glyma.08G064600	K+ efflux antiporter 3	0.67	0.00206	0.411555	2.89e-05	0.813365	5.68e-06	0.612501	2.02e-05
Glyma.08G064900	Phosphoglycerate mutase family protein	0.59	0.00798	0.437562	3.3e-05	1.32224	2.92e-14	0.870871	4.74e-12
Glyma.08G066700	HVA22 homologue A	-0.78	0.0163	-0.607792	3.31e-05	-2.09369	5.91e-18	-1.40036	3.6e-11
Glyma.08G070100	RING/U-box superfamily protein	-0.73	0.0132	-0.533144	0.00367071	-2.09833	2.55e-22	-1.52697	3.01e-14
Glyma.08G071900	Protein phosphatase 2C family protein	-0.56	2.72e-05	-0.355388	1.86e-05	-0.972821	1.56e-18	-0.659399	2.57e-08
Glyma.08G072200	alternative oxidase 2	-0.9	0.0223	-0.661109	9.23e-09	-2.65391	1.17e-20	-1.94282	6.93e-11
Glyma.08G073600	Endoplasmic reticulum vesicle transporter protein	-0.55	0.016	-0.337638	1.45e-05	-0.804808	4.04e-06	-0.568035	8.14e-05
Glyma.08G074200	DNAJ-like 20	-2.35	0.00256	-1.68012	3.84e-08	-3.56743	3.47e-09	-2.36608	0.000199604
Glyma.08G086600	FtsH extracellular protease family	0.74	0.00399	0.521329	8.5e-24	0.749682	0.000348497	0.501389	0.0300323
Glyma.08G091400	glutamate decarboxylase	-2.64	0.0354	-1.70967	0.0166645	-3.68447	6.57e-05	-2.94576	0.0436941
Glyma.08G091900	potassium transporter 1	-0.57	0.0129	-0.395498	0.000997487	-0.742395	1.65e-05	-0.480735	0.00235953
Glyma.08G094100	Protein of unknown function (DUF1423)	-0.48	0.0361	-0.347362	5.72e-07	-0.46925	0.0070004	-0.354819	0.0222382
Glyma.08G094400	Protein kinase superfamily protein	-2.03	0.029	-1.53207	0.0313255	-4.84478	5.05e-13	-3.38297	1.01e-10
Glyma.08G095600	Ubiquitin-conjugating enzyme family protein	-0.36	0.0313	-0.279687	0.000297854	-0.463644	0.00023262	-0.306293	0.0180991
Glyma.08G106000	Amidase family protein	-0.58	0.0138	-0.42844	0.00124689	-1.23168	5.73e-12	-0.830935	1.22e-12
Glyma.08G108600	winged-helix DNA-binding transcription factor family protein	-0.49	0.0441	-0.332745	0.01746	-0.888317	4.71e-08	-0.576649	0.000313366
Glyma.08G109400	Chalcone and stilbene synthase family protein	-2.32	6.93e-06	-1.42907	2.13e-16	-6.46656	4.01e-33	-4.07949	1.43e-09
Glyma.08G109500	Chalcone and stilbene synthase family protein	-2.69	2.55e-05	-2.03527	7.84e-08	-4.63916	1.75e-17	-2.91838	6.22e-07
Glyma.08G110500	Chalcone and stilbene synthase family protein	-3.15	0.00453	-3.75844	8.49e-09	-6.52162	3.27e-07	-5.63964	8.55e-23
Glyma.08G110700	Chalcone and stilbene synthase family protein	-5.51	0.00202	-3.75844	8.49e-09	-6.39242	9.73e-06	-5.63964	8.55e-23
Glyma.08G113600	acyl-activating enzyme 18	-0.88	0.00161	-0.691022	2.97e-05	-3.25021	4.22e-49	-2.29564	4.99e-57
Glyma.08G117000	Leucine-rich repeat protein kinase family protein	-0.83	0.0217	-0.582691	5.58e-08	-2.13313	7.79e-16	-1.54007	4.38e-12
Glyma.08G117200	Protein kinase superfamily protein	0.46	0.00805	0.305425	8.57e-09	0.84388	3.04e-10	0.550029	0.000158544
Glyma.08G118700	glutathione S-transferase tau 7	-2.31	1.08e-08	-1.72264	0.000170748	-4.88126	7.71e-35	-3.34965	1.3e-52
Glyma.08G119200	LRR and NB-ARC domains-containing disease resistance protein	-1.25	0.0026	-1.01594	0.00406765	-4.18765	1.18e-36	-2.97659	1.29e-41
Glyma.08G121900	16S rRNA processing protein RimM family	0.39	0.0104	0.264999	5.65e-07	0.878631	2.3e-14	0.608021	6.94e-06
Glyma.08G124900	protein containing PDZ domain, a K-box domain, and a TPR region	0.72	0.0347	0.487279	7.59e-13	1.14118	8.33e-06	0.746255	0.00488027
Glyma.08G125000	cytochrome P450, family 716, subfamily A, polypeptide 1	0.52	0.00819	0.322169	0.0001151	1.01757	5.23e-11	0.710485	2.66e-08
Glyma.08G126000	Integrin-linked protein kinase family	-0.31	0.0351	-0.164686	0.026745	-0.388959	0.000462633	-0.282442	0.0288259
Glyma.08G128900	EF-TU receptor	-2.32	0.00235	-1.74583	0.00111102	-5.61975	9.58e-20	-3.98454	5.94e-10
Glyma.08G133100		-3.21	7.39e-05	-2.08048	0.00052782	-6.35864	4.85e-08	-4.02362	8e-12
Glyma.08G134200		-1.46	0.00211	-1.04359	1.58e-33	-4.6145	6.21e-33	-3.51976	3.83e-11
Glyma.08G135000	Ribosomal L29 family protein	0.4	0.00871	0.258902	0.00760561	0.65862	3.53e-08	0.592138	1.13e-05
Glyma.08G137300	VQ motif-containing protein	-0.55	0.0128	-0.333729	0.025698	-0.907083	5.06e-08	-0.624559	1.25e-07
Glyma.08G138800	aspartate aminotransferase	-0.66	0.000998	-0.363089	0.019473	-2.58542	2.21e-59	-1.47067	2.21e-31
Glyma.08G142000		-0.59	0.00795	-0.454119	2.06e-09	-0.994474	5.01e-09	-0.770094	5.31e-06
Glyma.08G142400	WRKY DNA-binding protein 51	-1.5	0.000114	-1.1042	4.07e-07	-4.66208	2.3e-45	-3.34867	2.08e-17
Glyma.08G143100	S-adenosylmethionine carrier 1	0.53	0.0379	0.401509	0.00747084	1.77644	7.77e-21	1.24497	1.01e-10
Glyma.08G146200		-0.88	0.0468	-0.598037	0.00623699	-3.17251	4.93e-16	-2.21028	5.77e-11
Glyma.08G148000	peptide transporter 2	-0.82	9.61e-05	-0.530877	7.24e-10	-1.04774	3.82e-09	-0.645893	2.59e-05
Glyma.08G157700	Citrate synthase family protein	-0.46	0.0167	-0.255943	0.00699949	-1.11922	5.04e-15	-0.819169	2.85e-12
Glyma.08G160900	ABC transporter family protein	0.67	0.00262	0.467964	4.72e-19	1.1094	4.42e-10	0.7829	1.6e-06
Glyma.08G162500	DNA glycosylase superfamily protein	0.66	0.0377	0.482087	0.00668279	1.32216	5.8e-08	0.82788	0.000608088
Glyma.08G174200	Translation initiation factor 2, small GTP-binding protein	0.54	0.00973	0.382006	1.17e-08	0.699031	1.91e-05	0.486226	0.000178502
Glyma.08G177300	GTP cyclohydrolase II	-1.41	0.00243	-1.08491	2.26e-06	-3.72042	3.64e-25	-2.69619	7.82e-23
Glyma.08G178800	Protein phosphatase 2C family protein	-0.59	0.0367	-0.386926	4.91e-05	-1.16951	7.73e-09	-0.838392	2.93e-05
Glyma.08G180000	light harvesting complex photosystem II subunit 6	0.76	0.0133	0.55658	1.13e-30	1.06646	7.69e-06	0.717441	0.0061555
Glyma.08G180300	DNAJ-like 20	-4.66	0.0037	-3.34757	1.27e-06	-7.80112	3.83e-08	-4.71997	4.26e-19
Glyma.08G180600	AGD2-like defense response protein 1	-2.75	0.0297	-2.2736	0.0177451	-11.5149	7.64e-14	-7.56489	3.93e-54
Glyma.08G180800	BRI1-associated receptor kinase	-0.36	0.00981	-0.278981	0.000148042	-0.903198	9.41e-19	-0.634964	1.43e-07
Glyma.08G185000	Plastid-lipid associated protein PAP / fibrillin family protein	0.61	0.00254	0.444515	3.02e-07	1.04352	1.9e-10	0.706051	8.32e-07
Glyma.08G186500	oxidoreductase, 2OG-Fe(II) oxygenase family protein	-0.53	0.0123	-0.398896	8.73e-06	-1.25627	3.62e-15	-0.888667	2.21e-13
Glyma.08G187400	Protein kinase superfamily protein	-1.11	0.00735	-0.7168	0.00174331	-2.41051	4e-15	-1.69531	9e-08
Glyma.08G189200	lipoxygenase 1	-3.63	0.0217	-2.759	3.1e-05	-9.08783	2.97e-09	-5.16363	6.58e-13
Glyma.08G191300	calmodulin-binding family protein	-1.57	0.0465	-0.970885	0.0176798	-4.39297	3.48e-09	-2.29827	0.0104253
Glyma.08G213000	post-illumination chlorophyll fluorescence increase	0.66	0.00191	0.476421	3.44e-19	1.07116	4.15e-10	0.830085	4.08e-05
Glyma.08G214300	Inorganic H pyrophosphatase family protein	0.49	0.00589	0.335151	4.06e-08	0.64178	6.92e-06	0.442086	0.000293969
Glyma.08G219200	Low PSII Accumulation 3	0.49	0.0499	0.332795	3.02e-09	0.950363	1.3e-07	0.650907	0.00038364
Glyma.08G226100	evolutionarily conserved C-terminal region 5	-0.29	0.0224	-0.197965	0.00773257	-0.551479	1.33e-09	-0.418645	0.000677766
Glyma.08G226600	high chlorophyll fluorescence phenotype 173	1.38	1.44e-06	0.945315	5.33e-35	1.11447	1.83e-05	0.666172	0.0237914
Glyma.08G228800	aminophospholipid ATPase 1	-0.78	0.00356	-0.563563	6.1e-05	-1.80362	2.52e-19	-1.22183	3.24e-17
Glyma.08G234500	RING domain ligase1	-2.42	0.0349	-1.84168	0.0195589	-6.1436	2.02e-09	-4.47669	2.03e-10
Glyma.08G235400	kunitz trypsin inhibitor 1	-7.58	1.24e-05	-4.51412	1.57e-17	-8.06116	1.36e-11	-4.97024	9.85e-06
Glyma.08G235900	Leucine-rich repeat transmembrane protein kinase	-0.94	0.0456	-0.598543	1.88e-11	-3.17956	1.66e-22	-2.23052	2.33e-10
Glyma.08G241400	tRNA/rRNA methyltransferase (SpoU) family protein	0.47	0.0146	0.27262	0.0156066	0.914779	6.56e-10	0.622275	4.55e-05
Glyma.08G249900	reversibly glycosylated polypeptide 2	-1.13	0.0329	-0.833506	0.000109641	-2.85278	8.16e-14	-2.11849	6.45e-08
Glyma.08G251200	Thioredoxin superfamily protein	-0.92	6.83e-06	-0.589842	2.11e-07	-1.20314	2.66e-12	-0.906917	1.97e-13
Glyma.08G254500	6-phosphogluconate dehydrogenase family protein	-0.49	0.00311	-0.340036	0.00171221	-1.45551	8.87e-30	-1.07011	6.15e-18
Glyma.08G260300		0.44	0.00206	0.315603	6.36e-06	0.534872	7.59e-06	0.38949	0.00189098
Glyma.08G261000		-0.97	0.0264	-0.575272	0.0136313	-2.19258	7.25e-12	-1.64277	1.85e-10
Glyma.08G262800	alpha-xylosidase 1	1.35	0.00395	1.01096	0.00429174	-2.6801	0.000117451	-3.33493	1.64e-07
Glyma.08G263200	DNA glycosylase superfamily protein	1.55	0.0281	1.44766	0.0279915	3.11411	0.000265745	1.86279	0.00566671
Glyma.08G266100	Leucine-rich repeat protein kinase family protein	0.55	0.00529	0.384941	3.84e-06	0.700121	1.53e-05	0.514117	0.000193835
Glyma.08G277000	Deoxyxylulose-5-phosphate synthase	-2.03	0.000475	-1.50982	1.68e-05	-4.8984	2.46e-25	-3.5167	1.21e-13
Glyma.08G281700	Phototropic-responsive NPH3 family protein	0.77	0.0186	0.496605	0.00326094	2.08073	7.14e-18	1.57831	8.16e-15
Glyma.08G282100	phosphate transporter 2;1	0.95	0.0029	0.673124	0.000161978	1.07956	4.84e-05	0.790426	0.000587597
Glyma.08G282900		-1.06	0.0223	-0.794456	0.00352366	-1.45154	1.44e-05	-0.91484	0.0191097
Glyma.08G285000	RNA-binding CRS1 / YhbY (CRM) domain-containing protein	0.54	0.000368	0.325823	0.000793135	1.19544	2.55e-21	0.820633	1.27e-12
Glyma.08G286700	carbonic anhydrase 2	-0.75	0.00328	-0.509836	0.0319002	-1.49017	1.86e-12	-0.939149	3.39e-06
Glyma.08G286800	Oxidoreductase, zinc-binding dehydrogenase family protein	0.59	0.0305	0.407894	1.18e-16	0.821262	6.2e-05	0.586983	0.00748082
Glyma.08G287600	Radical SAM superfamily protein	0.48	0.0444	0.344649	1.38e-08	0.940436	5.76e-08	0.630669	0.000255635
Glyma.08G288700	P-loop containing nucleoside triphosphate hydrolases superfamily protein	-0.4	0.0334	-0.24961	0.000225624	-0.619547	7.27e-06	-0.441425	0.000310211
Glyma.08G293200	Domain of unknown function (DUF23)	-0.53	0.00705	-0.329904	0.000906839	-0.639396	3.09e-05	-0.463801	0.000156351
Glyma.08G293300	myb-like transcription factor family protein	-0.46	0.033	-0.286961	0.000271505	0.826189	2.61e-07	0.598298	0.00234975
Glyma.08G295800	homeobox 1	-0.83	0.0368	-0.577817	1.15e-06	-1.31945	5.94e-06	-0.882261	0.00178528
Glyma.08G298700	basic helix-loop-helix (bHLH) DNA-binding superfamily protein	2.16	0.00078	1.81202	0.00264607	4.94476	1.42e-09	3.43761	3.28e-08
Glyma.08G302600	alanine:glyoxylate aminotransferase	0.93	0.00126	0.677558	1.6e-15	1.00201	2.63e-05	0.70785	0.00818741
Glyma.08G303100		-0.44	0.0182	-0.354036	1.47e-05	-1.71525	1.07e-36	-1.2962	2.14e-25
Glyma.08G304000	NAD(P)-linked oxidoreductase superfamily protein	0.69	0.00177	0.500164	4.19e-21	0.75315	4.21e-05	0.520727	0.00400716
Glyma.08G304200	photosystem II subunit P-1	0.84	0.0156	0.584396	1.06e-15	1.69164	8.5e-11	1.25277	5.72e-06
Glyma.08G307100	NAC domain containing protein 42	-0.86	0.0436	-0.499694	0.011926	-0.674559	0.0307637	-0.460126	0.0244451
Glyma.08G307400	receptor-like protein kinase 1	-2.67	0.00725	-2.54895	0.0324195	-5.80858	1.35e-11	-3.70536	9.18e-16
Glyma.08G307600	Eukaryotic aspartyl protease family protein	-1.9	9.15e-09	-1.25884	3.67e-09	-4.5601	2.31e-45	-3.11437	1.92e-30
Glyma.08G307800	ATP-dependent caseinolytic (Clp) protease/crotonase family protein	-0.53	0.00196	-0.344284	7.04e-05	-2.37944	2.4e-65	-1.84164	2.87e-47
Glyma.08G312300	tryptophan synthase beta-subunit 2	0.6	0.000186	0.408166	7.53e-09	0.683341	6.79e-07	0.464259	0.000132067
Glyma.08G314500	Major facilitator superfamily protein	-0.85	0.00657	-0.582883	0.00285446	-1.91276	4.6e-15	-1.68614	2.03e-12
Glyma.08G316000		-2.42	0.00202	-2.61541	0.00735809	-4.17243	8.18e-10	-2.86539	1.01e-06
Glyma.08G319900	Predicted pyridoxal phosphate-dependent enzyme, YBL036C type	1	1.77e-09	0.675946	2.17e-27	1.04553	7.25e-12	0.777793	2.54e-11
Glyma.08G324300	PLC-like phosphodiesterase family protein	-1.09	0.0236	-0.89709	0.000921456	-4.59098	6.73e-31	-3.29671	1.74e-27
Glyma.08G325100	Putative lysine decarboxylase family protein	0.51	0.00625	0.307953	0.00276621	0.534437	0.000478301	0.397155	0.00956238
Glyma.08G334000	alpha-glucan phosphorylase 2	0.49	0.00104	0.351073	2.68e-09	0.758829	2.91e-10	0.580159	0.0141472
Glyma.08G339000	Phosphoglycerate mutase family protein	-1.89	2.78e-05	-1.31249	2.86e-13	-4.02059	1.97e-22	-2.4172	6.64e-20
Glyma.08G340000	P-loop containing nucleoside triphosphate hydrolases superfamily protein	0.49	0.00919	0.287813	3.73e-05	0.722595	9.02e-07	0.480374	0.000541055
Glyma.08G342200	Kunitz family trypsin and protease inhibitor protein	1.2	0.00991	0.800697	8.98e-07	2.36687	2.78e-06	2.10682	0.0111672
Glyma.08G342300	kunitz trypsin inhibitor 1	1.29	0.00176	0.964239	6.25e-06	2.92911	4.5e-12	2.10555	3.67e-11
Glyma.08G345100	stomagen	1.33	0.0224	0.944969	0.0391694	2.51748	1.5e-07	1.83397	2.29e-07
Glyma.08G345500	AGC (cAMP-dependent, cGMP-dependent and protein kinase C) kinase family protein	-2.43	0.0359	-2.10242	0.0439132	-7.29455	1.1e-07	-4.25777	1.93e-13
Glyma.08G346700	rotamase FKBP 1	-0.37	0.0139	-0.250418	0.00376997	-1.13475	2.44e-24	-0.783255	2.12e-10
Glyma.08G348300	Integrase-type DNA-binding superfamily protein	-0.7	0.0063	-0.497589	2.36e-09	-1.611	3.31e-16	-1.0829	4.62e-09
Glyma.08G352200	S-locus lectin protein kinase family protein	-1	0.0063	-0.679991	6.72e-08	-2.85354	2.44e-24	-1.97196	2.11e-14
Glyma.08G352300	S-locus lectin protein kinase family protein	-1.53	0.0391	-1.01158	0.00122544	-4.08648	5.94e-14	-2.86853	6e-09
Glyma.08G352400	S-locus lectin protein kinase family protein	-2.12	0.00705	-1.40297	0.000612329	-5.51179	1.42e-10	-3.6953	5.63e-13
Glyma.08G358300	XB3 ortholog 1 in Arabidopsis thaliana	-0.49	3.42e-05	-0.321281	9.01e-08	-1.112	2.69e-30	-0.784043	3.64e-11
Glyma.08G363600	Protein of unknown function (DUF1624)	1.03	0.000133	0.680558	1.17e-23	2.08698	1.7e-20	1.45015	1.37e-08
Glyma.08G366600		1.32	0.000276	0.793091	7.32e-05	5.01872	1.29e-19	3.67946	7.78e-16
Glyma.09G003100	receptor-like protein kinase 1	-3	0.01	-2.02937	4.15e-06	-5.12095	1.16e-08	-3.67099	0.000191266
Glyma.09G005700	WRKY family transcription factor	-1.01	5.49e-05	-0.691373	0.000139338	-1.86105	2.17e-19	-1.49809	1.39e-27
Glyma.09G011200	Auxin-responsive family protein	-1.54	7.79e-05	-1.14777	2.06e-11	-3.11564	3.95e-22	-2.17887	2.19e-13
Glyma.09G019500	SNARE-like superfamily protein	-0.52	0.00257	-0.383665	2.3e-07	-0.885467	1.33e-10	-0.628631	2.75e-07
Glyma.09G024100	root FNR 1	-0.54	0.0456	-0.354881	0.00450155	-1.43943	2.86e-15	-1.06622	2.72e-13
Glyma.09G030300	NAD(P)-binding Rossmann-fold superfamily protein	-0.61	0.0119	-0.450853	0.0127719	-1.78589	8.98e-24	-1.27156	3.92e-29
Glyma.09G035600	ATP-citrate lyase B-1	-0.4	0.0029	-0.27456	0.000241711	-1.44589	1.49e-44	-1.03072	1.19e-16
Glyma.09G039900	COBRA-like protein-7 precursor	-2.19	0.0223	-1.0407	0.0252527	-5.2405	5.94e-09	-3.05599	1.11e-07
Glyma.09G040400	MLP-like protein 423	-3.79	0.0063	-2.39504	0.00373985	-6.81787	1.44e-06	-3.94018	2.2e-10
Glyma.09G040500		-2.59	1.72e-08	-1.90158	9.51e-08	-5.74886	2.45e-41	-4.10397	1.76e-22
Glyma.09G040600		-2.84	1.03e-07	-1.97033	9.22e-08	-6.61979	8.02e-26	-4.6303	6.94e-17
Glyma.09G046400	2-oxoglutarate (2OG) and Fe(II)-dependent oxygenase superfamily protein	-1.34	0.0348	-1.12235	0.00241044	-3.25758	1.94e-12	-2.38257	3.5e-17
Glyma.09G049200	cytochrome P450, family 81, subfamily D, polypeptide 3	-7.28	4.8e-05	-5.10877	3.98e-36	-9.04617	4.33e-11	-5.38655	8.35e-06
Glyma.09G049300	cytochrome P450, family 81, subfamily D, polypeptide 3	-5.71	0.00743	-3.36937	9.29e-06	-7.98151	1.57e-06	-4.21554	1.48e-12
Glyma.09G051100	cellulose synthase A4	1.5	0.023	1.1212	4.37e-07	4.21789	1.92e-11	3.04399	1.37e-06
Glyma.09G053800	Ankyrin repeat family protein	0.8	0.0436	0.543742	0.00993364	1.27502	1.82e-05	0.985018	0.00025209
Glyma.09G054900	Ankyrin repeat family protein	-1.37	0.0363	-0.905535	1.14e-06	-3.13436	1.15e-10	-2.10621	8.33e-06
Glyma.09G056300	H(+)-ATPase 2	-1.56	2.06e-05	-1.16463	0.00119005	-4.39459	4.4e-46	-3.14774	5.03e-91
Glyma.09G061500	plant intracellular ras group-related LRR 6	-1.12	0.00771	-0.763553	1.37e-05	-2.23996	2.2e-12	-1.47121	4.31e-05
Glyma.09G063300		-2.55	0.0211	-2.04106	0.0288395	-7.79371	1.62e-11	-5.44032	4.59e-08
Glyma.09G064200	basic helix-loop-helix (bHLH) DNA-binding family protein	-2.88	0.00126	-2.0627	0.000311488	-5.38987	5.58e-10	-3.63027	7.22e-06
Glyma.09G069900	Protein kinase superfamily protein	-3.18	2.67e-07	-2.31091	5.68e-05	-5.92159	7.04e-20	-4.83749	1.11e-07
Glyma.09G071400	photosystem I light harvesting complex gene 6	0.75	0.00315	0.51027	1.1e-11	1.95311	9e-23	1.35698	1.09e-13
Glyma.09G077600	Ribosomal L18p/L5e family protein	0.36	0.00993	0.253919	1.58e-05	0.744353	9.78e-12	0.527467	1.53e-05
Glyma.09G080000	WRKY family transcription factor	-1.24	0.0295	-0.840559	0.00974846	-5.24836	1.8e-31	-3.57329	5.31e-26
Glyma.09G093400		0.69	0.00016	0.496891	1.81e-18	1.51095	2.68e-22	1.07078	3.19e-17
Glyma.09G095400	Cyclophilin-like peptidyl-prolyl cis-trans isomerase family protein	0.6	0.0023	0.363593	2.24e-05	1.02967	2.13e-10	0.599485	0.00104053
Glyma.09G099200	S-locus lectin protein kinase family protein	-2.12	0.0106	-1.59784	1.64e-05	-3.97726	6.15e-10	-3.00882	0.00137663
Glyma.09G115200	Core-2/I-branching beta-1,6-N-acetylglucosaminyltransferase family protein	-1.42	0.047	-0.9724	0.0048905	-5.53364	4.02e-23	-3.75189	3.16e-15
Glyma.09G115800	lipid phosphate phosphatase 2	-1.01	0.0423	-0.650734	0.0191693	-3.11979	1.09e-18	-2.16229	2.24e-28
Glyma.09G118900	amino acid transporter 1	-1.35	0.0019	-0.979298	1.55e-05	-1.54353	1.4e-05	-1.04296	0.0049906
Glyma.09G119900		-1.93	0.000569	-1.21817	0.00134193	-3.75826	2.09e-08	-3.08116	9.62e-05
Glyma.09G120000	Heavy metal transport/detoxification superfamily protein	-1.31	0.0298	-0.836771	0.0437384	-3.0726	2.01e-09	-2.5198	0.00157008
Glyma.09G120600	ENTH/ANTH/VHS superfamily protein	-0.89	0.011	-0.738016	0.000763077	-1.6785	5.43e-11	-1.16541	6.57e-08
Glyma.09G126300	plastidic pyruvate kinase beta subunit 1	-0.68	0.0131	-0.420651	0.00990414	-1.79658	8.96e-19	-1.22315	2.23e-14
Glyma.09G128800	phosphatase-related	-0.39	0.00747	-0.251112	9.71e-06	-0.941291	4.35e-17	-0.659211	1.08e-07
Glyma.09G130400	Heavy metal transport/detoxification superfamily protein	-0.91	0.00176	-0.664304	9.12e-11	-2.37084	4.01e-25	-1.78991	3.59e-17
Glyma.09G136700	alpha/beta-Hydrolases superfamily protein	-0.65	0.0166	-0.465119	0.000153724	-0.581825	0.00717517	-0.52379	0.00292319
Glyma.09G143900	IQ-domain 24	1.09	0.0491	0.772178	3.3e-10	1.97156	3.58e-06	1.62378	0.0134943
Glyma.09G157600	carboxyesterase 18	0.55	0.00582	0.452752	1.07e-06	-0.775031	2.13e-06	-0.612433	4.33e-05
Glyma.09G171600	annexin 5	-0.71	0.00081	-0.510088	6.08e-05	-1.38646	5.92e-16	-1.00699	9.37e-15
Glyma.09G172100	CYS, MET, PRO, and GLY protein 1	-4.16	0.00671	-3.03117	2.63e-05	-3.77543	1.26e-07	-2.62261	1.42e-06
Glyma.09G173300		-1.78	0.00187	-1.39922	4.77e-05	-3.58042	2.94e-17	-2.64396	1.92e-11
Glyma.09G185100		-1.18	0.00833	-0.94453	0.000449852	-3.3613	5.12e-21	-2.28471	2.51e-17
Glyma.09G191000		0.69	5.53e-05	0.493248	1.17e-12	0.956037	4.97e-11	0.851393	2.92e-09
Glyma.09G191200	NAD(P)-binding Rossmann-fold superfamily protein	0.46	0.00141	0.292392	2.86e-07	0.716106	1.1e-09	0.494473	0.00213233
Glyma.09G191700	Enoyl-CoA hydratase/isomerase family	-0.55	0.00049	-0.374663	0.00125811	-0.780739	2.83e-09	-0.556955	1.71e-05
Glyma.09G196400	O-acyltransferase (WSD1-like) family protein	-0.85	0.00164	-0.56847	5.76e-13	-0.725955	0.00126752	-0.45063	0.0395084
Glyma.09G198700	Protein kinase superfamily protein	-0.69	0.0107	-0.582808	2.37e-06	-1.98752	1.85e-21	-1.31483	1.35e-16
Glyma.09G205700	NAD(P)-binding Rossmann-fold superfamily protein	-2.01	1.63e-12	-1.3993	1.9e-09	-4.65878	1.37e-62	-3.3479	2.08e-70
Glyma.09G210600	NB-ARC domain-containing disease resistance protein	-1.26	0.021	-0.899331	3.47e-06	-3.18683	7.97e-16	-2.39798	3.21e-08
Glyma.09G211200	membrane protein, putative	1.1	0.00176	0.684242	0.000511598	8.7945	4.36e-12	4.97136	5.26e-23
Glyma.09G211400	Homeodomain-like superfamily protein	1.24	1.1e-05	0.938367	8.29e-09	7.25586	3.18e-25	6.00408	1.83e-43
Glyma.09G223600	sigma factor A	0.45	0.0163	0.322279	1.18e-08	1.14319	3.34e-16	0.815915	1.61e-11
Glyma.09G230500	DNA photolyases;DNA photolyases	0.87	0.0224	0.593522	1.6e-28	1.23864	2.37e-05	0.808594	0.0136016
Glyma.09G236800	Calcium-binding EF-hand family protein	-1.16	0.0233	-0.848863	1.97e-06	-2.95188	1.54e-14	-2.08347	7.86e-08
Glyma.09G240200		0.6	0.00529	0.452854	1.35e-05	1.36651	1.53e-15	0.913159	4.37e-07
Glyma.09G247900	2-phosphoglycolate phosphatase 1	0.49	0.0374	0.349927	5.49e-12	1.06418	2.77e-10	0.773546	3.13e-06
Glyma.09G249100	glutamine-fructose-6-phosphate transaminase (isomerizing)s;sugar binding;transaminases	-0.47	0.00798	-0.313522	0.0111578	-1.33293	5.65e-22	-1.12486	1.93e-20
Glyma.09G250200	isopentenyl pyrophosphate:dimethylallyl pyrophosphate isomerase 2	-0.68	0.000169	-0.505172	3.52e-10	-1.42454	6.91e-21	-0.993332	3.97e-15
Glyma.09G259200	Protein of unknown function (DUF3741)	-0.52	0.0367	-0.334925	0.00872019	-0.552719	0.00356201	-0.368299	0.0071343
Glyma.09G269500	NAD(P)-binding Rossmann-fold superfamily protein	-2.71	0.0148	-2.08899	0.000209069	-6.22566	3.08e-13	-4.71626	4.8e-12
Glyma.09G269600	NAD(P)-binding Rossmann-fold superfamily protein	-2.33	0.0389	-1.71594	3.91e-07	-5.67483	2.9e-12	-4.50616	7.51e-08
Glyma.09G270900	calmodulin like 42	-2.17	0.0396	-1.69138	0.00880911	-3.55303	7.97e-07	-3.23177	0.0339592
Glyma.09G274000	WRKY DNA-binding protein 70	-1.24	1.32e-05	-0.92794	5.62e-09	-2.3158	7.01e-22	-1.64369	4.51e-13
Glyma.09G275000	elongation factor P (EF-P) family protein	0.5	0.0104	0.377018	6.28e-05	1.05921	3.01e-11	0.786699	2.53e-07
Glyma.09G277800	Peroxidase superfamily protein	-3.86	1.03e-07	-2.8669	3.34e-06	-5.37922	7.18e-17	-4.00016	6.03e-08
Glyma.09G277900	Peroxidase superfamily protein	-2.62	3.55e-07	-1.83951	2.38e-05	-3.37975	4.63e-14	-2.4964	6.89e-08
Glyma.09G281800	O-methyltransferase 1	-2.87	1.71e-06	-2.19893	1.27e-05	-5.81455	6.97e-18	-4.22307	1.44e-18
Glyma.09G282900	cytochrome P450, family 707, subfamily A, polypeptide 2	1.57	0.000848	1.11582	2.16e-10	1.52799	0.000114441	0.896631	0.0421259
Glyma.09G286300	Tetratricopeptide repeat (TPR)-like superfamily protein	0.64	1.6e-05	0.418909	6.72e-07	0.8294	2.92e-10	0.46938	0.00048401
Glyma.10G002100	Protein of unknown function (DUF506)	0.9	0.000167	0.631778	0.000249444	2.17253	9.52e-22	1.30399	1.18e-10
Glyma.10G002200	calmodulin-like 11	-1.1	0.046	-0.602361	0.00203887	-1.47678	0.000265425	-1.18506	0.0118176
Glyma.10G007000	ethylene response factor 1	-2.92	7.37e-07	-1.9702	2.1e-11	-8.73302	2.72e-11	-5.3254	2.71e-30
Glyma.10G008600		-4.18	0.00357	-2.52314	0.0016488	-7.60327	1.45e-07	-4.85871	3.77e-21
Glyma.10G014700	thioredoxin family protein	-0.46	0.0109	-0.369105	1.87e-06	-1.02852	7.02e-14	-0.762062	2.11e-08
Glyma.10G014900	CTP synthase family protein	0.41	0.00191	0.220033	0.0073134	0.754733	8.72e-13	0.488211	0.000120062
Glyma.10G016200	fumarase 1	-0.45	0.0129	-0.265121	0.000504643	-0.723238	1.26e-07	-0.474424	0.000101362
Glyma.10G017900	photolyase/blue-light receptor 2	0.39	0.00111	0.251701	0.00231598	0.549148	2.83e-08	0.367205	0.0181662
Glyma.10G023700		0.55	0.000404	0.384606	2.91e-11	0.968275	3.56e-14	0.66894	1.86e-08
Glyma.10G032900	WRKY DNA-binding protein 21	-0.61	0.0293	-0.491537	0.000442597	-0.907312	1.57e-05	-0.590522	0.00451989
Glyma.10G040600	photosystem II reaction center PSB28 protein	0.75	0.0145	0.531752	6.77e-06	1.48905	4.18e-10	1.04618	4.64e-05
Glyma.10G041500	pfkB-like carbohydrate kinase family protein	0.49	0.0147	0.34223	8.95e-09	1.0447	1.23e-11	0.749553	9.85e-09
Glyma.10G047200	RING/U-box superfamily protein	0.67	0.00605	0.401336	4.08e-06	0.868331	1.13e-05	0.510495	0.00308693
Glyma.10G049200	Tetratricopeptide repeat (TPR)-like superfamily protein	0.32	0.0318	0.232971	0.00129901	0.535066	1.06e-06	0.326405	0.0102453
Glyma.10G058500	chloroplast RNA-binding protein 29	0.47	0.0288	0.302494	1.66e-07	0.853504	8.36e-08	0.671871	0.00310662
Glyma.10G067900	IQ calmodulin-binding motif family protein	-0.58	0.000202	-0.420094	3.94e-06	-2.17557	1.84e-65	-1.53849	3.39e-39
Glyma.10G073600		-0.94	0.00856	-0.654725	0.0001376	-1.79697	9.36e-12	-1.36257	2.39e-11
Glyma.10G075000		0.92	0.0103	0.662392	2.82e-05	2.07588	1.46e-13	1.45836	1.72e-09
Glyma.10G079700	Late embryogenesis abundant (LEA) hydroxyproline-rich glycoprotein family	-1.72	0.00742	-1.15279	0.0234531	-2.1957	2.15e-06	-1.67701	0.000124154
Glyma.10G082500	syntaxin of plants 121	-4.2	2.16e-06	-2.51528	5.42e-06	-5.85918	8.2e-17	-4.30305	1.05e-09
Glyma.10G083700		-0.54	0.00442	-0.42421	5.45e-09	-0.920193	6.52e-10	-0.632161	1.25e-07
Glyma.10G087500	alpha/beta-Hydrolases superfamily protein	-1.36	0.0139	-0.998065	0.000311488	-3.85796	3.83e-18	-2.5545	7.14e-17
Glyma.10G089300	Photosystem II 5 kD protein	1.09	0.00782	0.797155	6.49e-13	1.69255	2.03e-07	1.27386	6.51e-05
Glyma.10G092800	2-oxoglutarate (2OG) and Fe(II)-dependent oxygenase superfamily protein	0.65	0.00888	0.450876	3.44e-05	0.75412	0.000313444	0.549254	0.000707228
Glyma.10G093300	Cysteine proteinases superfamily protein	0.47	0.00998	0.346349	7.2e-06	0.742522	2.21e-07	0.483668	0.0018762
Glyma.10G097800	magnesium-chelatase subunit chlH, chloroplast, putative / Mg-protoporphyrin IX chelatase, putative (CHLH)	1.85	3.72e-06	1.2691	2.79e-87	1.7629	6.18e-07	1.17854	0.00306852
Glyma.10G107500	MAP kinase kinase 6	0.76	0.000524	0.504792	5.74e-09	2.12084	5.61e-28	1.4604	1.07e-16
Glyma.10G111800	Sodium Bile acid symporter family	0.59	0.00056	0.39732	3.43e-07	0.789818	3.44e-08	0.580016	4.4e-05
Glyma.10G119400	Subtilisin-like serine endopeptidase family protein	-5.23	0.0342	-2.93963	0.000568937	-6.46116	0.00049078	-3.49882	4.9e-07
Glyma.10G122100	pentatricopeptide (PPR) repeat-containing protein	0.29	0.0332	0.190902	0.00702886	0.787412	6e-16	0.547584	4.24e-06
Glyma.10G127000	Uncharacterized protein family (UPF0016)	0.32	0.00875	0.201482	0.00342172	0.845731	3.58e-19	0.594899	5.44e-07
Glyma.10G129500		-1.33	0.0463	-0.861678	0.000484982	-3.52726	1.01e-13	-2.6458	5.99e-07
Glyma.10G132300	ammonium transporter 1;1	-1.48	7.05e-05	-0.290596	0.000211171	-4.28506	8.01e-44	-1.29581	6.13e-21
Glyma.10G132400		0.39	0.00669	0.260607	0.000666127	0.584475	3.82e-07	0.407798	0.00125828
Glyma.10G136300	proton gradient regulation 5	1.1	0.00334	0.740028	1.47e-05	1.17753	0.000199363	0.797034	0.00665078
Glyma.10G138500	indole-3-acetic acid inducible 30	-1.91	0.0395	-1.34862	0.00659878	-3.02871	4.83e-06	-2.50109	4.08e-05
Glyma.10G147600	calreticulin 1b	-0.64	0.0109	-0.47614	6.36e-09	-1.19492	4.97e-10	-0.683688	8.59e-05
Glyma.10G148700	Calmodulin-binding protein	-1.06	0.0231	-0.755147	0.0047949	-5.51534	1.12e-20	-4.19254	6.9e-06
Glyma.10G150300	Tetratricopeptide repeat (TPR)-like superfamily protein	0.8	0.00205	0.541019	7.05e-06	1.27534	7.81e-09	0.675515	0.000361848
Glyma.10G156500	RING/U-box superfamily protein	-1.65	0.000227	-1.17667	2.86e-05	-5.14465	6.36e-43	-3.71755	2.18e-21
Glyma.10G157000	Mog1/PsbP/DUF1795-like photosystem II reaction center PsbP family protein	0.49	0.0198	0.36244	8.1e-08	0.972854	1.32e-09	0.683907	1.07e-05
Glyma.10G159700	cysteine synthase D1	1.14	0.0117	0.891838	0.000233876	0.964025	0.0092236	0.724447	0.034444
Glyma.10G160500	zeta-carotene desaturase	0.33	0.0468	0.223434	0.000102795	0.537178	7.47e-06	0.402734	0.00221466
Glyma.10G161500		-3.48	0.00309	-2.47104	1.92e-14	-6.41715	5.99e-12	-4.93077	2.81e-07
Glyma.10G165800	myb domain protein 15	-2.82	0.00291	-1.84465	0.0127505	-2.78321	2.25e-05	-2.15385	0.000594221
Glyma.10G170900	Tyrosine phosphatase family protein	-4.21	0.000718	-2.98463	2.8e-05	-6.44711	1.31e-10	-3.76614	4.27e-13
Glyma.10G172700	methionine gamma-lyase	-1.91	8.91e-05	-1.41873	1.7e-05	-2.7872	1.3e-11	-2.0857	3.35e-11
Glyma.10G178000	AT hook motif DNA-binding family protein	-0.72	0.00104	-0.521167	0.00059828	-1.50437	1.15e-18	-1.10742	1.46e-11
Glyma.10G180000	AUX/IAA transcriptional regulator family protein	0.57	0.0026	0.403796	9.59e-05	1.3996	1.24e-18	1.20416	3.89e-19
Glyma.10G180800	myb domain protein 15	-2.96	1.84e-19	-2.10328	4.13e-13	-7.14454	1.08e-56	-5.27998	5.66e-29
Glyma.10G182400	Protein phosphatase 2C family protein	-1.11	0.000532	-0.657237	0.000141843	-2.65612	8.25e-23	-1.92852	1.89e-10
Glyma.10G183200	cytidinediphosphate diacylglycerol synthase 2	0.42	0.0354	0.322381	0.0236423	1.25303	6.24e-18	0.887167	9.03e-10
Glyma.10G183700	no pollen germination related 2	-0.74	0.0224	-0.5654	1.16e-05	-1.74767	3.07e-13	-1.17333	4.95e-08
Glyma.10G194500	Transducin/WD40 repeat-like superfamily protein	-2.2	0.00191	-1.65161	0.0067704	-5.44051	3.18e-19	-3.91344	2.66e-07
Glyma.10G197000	limit dextrinase	0.51	0.00612	0.345803	0.000630624	0.933429	2.09e-10	0.636782	1.08e-07
Glyma.10G201600	Transmembrane amino acid transporter family protein	-1.73	3.71e-05	-1.19547	4.52e-16	-3.02555	6.02e-19	-2.12159	2.03e-11
Glyma.10G203500	cytochrome P450, family 76, subfamily C, polypeptide 1	-2.04	0.00081	-1.30044	2.02e-10	-6.58175	7.5e-28	-4.00084	3.52e-24
Glyma.10G207800	pseudouridine synthase family protein	0.3	0.00293	0.22143	0.000191695	0.538922	8.46e-12	0.33475	0.010778
Glyma.10G209300	P-loop containing nucleoside triphosphate hydrolases superfamily protein	0.42	0.0273	0.322351	0.000221703	0.576942	5.16e-05	0.385396	0.00487937
Glyma.10G210300	Ribophorin I	-0.35	0.024	-0.240078	0.000642922	-1.1642	2.98e-25	-0.840344	3.72e-13
Glyma.10G213000		-3.63	0.000116	-2.43174	3.23e-05	-5.52351	1.47e-14	-3.49876	6.75e-12
Glyma.10G220900	Nucleic acid-binding proteins superfamily	0.67	0.0083	0.463101	1.55e-05	1.16407	3.18e-09	0.80634	3.03e-07
Glyma.10G230000	phosphatase-related	-0.77	0.000535	-0.535473	5.63e-10	-1.91165	2.69e-27	-1.36516	9.89e-16
Glyma.10G231700	ferric reduction oxidase 2	0.76	0.00912	0.536638	2.68e-07	0.814855	0.000490329	0.583111	0.010639
Glyma.10G233100	NAD(P)-binding Rossmann-fold superfamily protein	0.3	0.0331	0.222222	0.000171192	0.455939	1.6e-05	0.311805	0.0184189
Glyma.10G234000		-0.6	0.00152	-0.392379	2.66e-05	-1.56245	2.15e-25	-1.02171	5.81e-15
Glyma.10G234500	tripeptidyl peptidase ii	0.45	0.0465	0.264981	0.00259836	1.2514	2.07e-14	0.848273	3.83e-08
Glyma.10G237800	heat shock transcription factor B2A	-1.55	0.00108	-1.15704	0.00207938	-3.79005	6.85e-19	-2.50243	5.24e-18
Glyma.10G241000	phosphoglucomutase	0.52	0.0259	0.34533	1.29e-06	1.02636	4.12e-09	0.679941	0.000193399
Glyma.10G247200	Protein of unknown function (DUF1677)	0.78	0.0195	0.599105	7.81e-05	2.82828	1.86e-24	1.97992	8e-13
Glyma.10G247800	L-Aspartase-like family protein	0.62	0.000718	0.470366	7.04e-05	1.37682	1.83e-17	0.881191	1.22e-06
Glyma.10G250200	alpha/beta-Hydrolases superfamily protein	-1.47	0.0117	-1.01296	0.00127243	-3.16055	2.07e-11	-2.39744	2.52e-06
Glyma.10G250300	carboxyesterase 13	-1.49	9.33e-09	-1.03753	2.83e-10	-4.54131	7.57e-66	-3.17475	5.64e-72
Glyma.10G253000	cysteine-rich RLK (RECEPTOR-like protein kinase) 25	-0.9	7.08e-07	-0.661068	1.58e-08	-2.17111	3.83e-45	-1.50825	1.34e-40
Glyma.10G253200	cysteine-rich RLK (RECEPTOR-like protein kinase) 26	-0.51	0.0419	-0.399867	0.029433	-1.49962	1.71e-17	-1.08078	4.69e-16
Glyma.10G253700	cysteine-rich RLK (RECEPTOR-like protein kinase) 29	-5.67	2.4e-06	-4.14213	9.03e-06	-11.9732	2.66e-14	-7.68606	3.65e-24
Glyma.10G255800	phytosulfokine 4 precursor	-1.81	0.000803	-1.33045	0.0077518	-4.41201	1.94e-23	-2.97441	3.64e-53
Glyma.10G258800	Leucine-rich repeat (LRR) family protein	-0.57	0.0068	-0.389928	3.67e-10	-1.69783	6.12e-27	-1.24924	7.8e-23
Glyma.10G260900	1,2-alpha-L-fucosidases	1.47	0.000785	0.865775	4.55e-05	2.01543	4.38e-08	1.22685	2.37e-10
Glyma.10G267000	FAD/NAD(P)-binding oxidoreductase	0.39	0.0318	0.284056	0.00534438	0.525136	0.000144404	0.335788	0.00846579
Glyma.10G268500	Aldolase superfamily protein	-0.61	0.0224	-0.439061	0.001944	-1.86857	8.88e-22	-1.34344	4.95e-16
Glyma.10G272000	Core-2/I-branching beta-1,6-N-acetylglucosaminyltransferase family protein	-2.45	4.39e-05	-1.75638	3.18e-05	-5.11041	1.71e-22	-3.94525	1.37e-08
Glyma.10G275000		-1.32	0.00617	-0.795766	5.96e-05	-1.5336	5.06e-05	-1.45498	0.000618326
Glyma.10G276600	Major facilitator superfamily protein	-1.26	0.00188	-1.01201	0.000223989	-3.84112	1.62e-33	-3.07224	1.97e-37
Glyma.10G281600	Arabidopsis phospholipase-like protein (PEARLI 4) family	-1.78	1.09e-11	-1.21858	5.79e-07	-3.84199	4.31e-60	-2.64671	2.61e-104
Glyma.10G281700		-2.26	0.0121	-1.40833	0.00394069	-4.6204	5.68e-09	-3.63167	2.03e-05
Glyma.10G284400	ACT-like protein tyrosine kinase family protein	0.48	0.0288	0.260059	0.0038485	0.687146	4.74e-05	0.412997	0.011164
Glyma.10G290200	C2H2 and C2HC zinc fingers superfamily protein	-1.1	6.3e-05	-0.772556	2.98e-06	-2.02142	2.89e-20	-1.41216	3.38e-19
Glyma.10G293900	DnaJ/Hsp40 cysteine-rich domain superfamily protein	0.61	7.54e-06	0.472378	3.52e-19	0.966176	1.41e-16	0.677594	2.6e-08
Glyma.10G295200	C2H2-like zinc finger protein	-2.38	4.13e-07	-1.61701	2.75e-10	-4.79715	1.75e-30	-3.22525	5.64e-19
Glyma.10G295300	homogentisate phytyltransferase 1	-3.63	2.73e-05	-2.54866	1.19e-14	-6.86623	1.07e-16	-4.65171	1.47e-12
Glyma.10G296900	ENTH/VHS family protein	-0.69	0.0162	-0.497222	0.00262469	-0.970551	5.52e-06	-0.541468	0.00019116
Glyma.10G298000	catalytics;carbohydrate kinases;phosphoglucan, water dikinases	0.39	0.000801	0.27267	1.01e-07	0.789757	2.39e-17	0.514612	0.000834316
Glyma.11G004800	Major facilitator superfamily protein	-1.49	0.000849	-1.08079	0.0039388	-3.06778	3.33e-18	-2.28616	2.26e-21
Glyma.11G008400	Nucleotide-diphospho-sugar transferases superfamily protein	0.63	0.00553	0.448138	2.46e-08	0.445073	0.0224096	0.302108	0.0454044
Glyma.11G008900	PLATZ transcription factor family protein	-0.9	0.0026	-0.592142	1.48e-09	-2.44421	1.09e-25	-1.7404	1.26e-15
Glyma.11G009200	Plant protein of unknown function (DUF827)	0.72	0.0112	0.526233	0.00234596	1.56876	3.69e-10	1.10699	3.43e-07
Glyma.11G009500	Insulinase (Peptidase family M16) family protein	0.52	0.000323	0.362195	4.46e-13	0.608708	3.99e-07	0.401132	0.0199046
Glyma.11G011300	RING/U-box superfamily protein	-0.4	0.00592	-0.292082	0.00281767	-0.758775	1.58e-11	-0.546737	4.83e-06
Glyma.11G012700	rubredoxin family protein	0.81	7.26e-05	0.568007	1.86e-23	1.18024	1.29e-11	0.836582	3.66e-08
Glyma.11G013700	Pentatricopeptide repeat (PPR) superfamily protein	0.57	0.0345	0.409977	5.82e-12	1.30202	3.58e-11	0.91024	6.65e-06
Glyma.11G017500		-1.02	0.000743	-0.686548	0.000174537	-2.40546	4.14e-24	-1.83597	1.5e-22
Glyma.11G025600	osmotin 34	-4.34	0.00579	-3.59591	0.00350442	-8.60377	2.18e-09	-6.16344	1.19e-10
Glyma.11G029200		1.27	0.0456	0.994277	3.01e-08	2.52401	7.91e-07	1.67096	0.000145952
Glyma.11G029600	Sec1/munc18-like (SM) proteins superfamily	-0.45	0.00268	-0.325106	1.51e-05	-0.538715	4.66e-06	-0.386377	0.00190955
Glyma.11G036100	RING/U-box superfamily protein	-0.84	0.0368	-0.576119	0.0148883	-4.74138	7.34e-55	-3.30172	1.6e-50
Glyma.11G037500	Ribosomal protein L19 family protein	0.43	0.0176	0.317742	1.28e-06	0.964492	1.24e-12	0.695843	1.99e-08
Glyma.11G038700	peptidyl-prolyl cis-trans isomerases	-0.62	9.24e-06	-0.409564	2.81e-05	-1.02752	3.88e-18	-0.727408	4.25e-09
Glyma.11G042200	glycine decarboxylase complex H	0.58	8.16e-06	0.423334	1.97e-13	1.56039	2.8e-46	1.24831	1.2e-17
Glyma.11G046400	VQ motif-containing protein	-4.71	0.0145	-2.62113	0.000929273	-3.54158	0.000375249	-2.50564	5.36e-05
Glyma.11G049900	Ribonuclease III family protein	0.69	8.49e-12	0.505175	1.34e-22	0.90875	1.21e-22	0.642048	3.64e-07
Glyma.11G051500	natural resistance-associated macrophage protein 3	-0.62	0.0211	-0.483306	7.84e-06	-1.87455	1.08e-21	-1.30563	2.33e-12
Glyma.11G051800	cytochrome P450, family 81, subfamily D, polypeptide 3	-2.84	3.98e-05	-2.2169	4.36e-05	-6.57123	1.65e-28	-4.89098	1.67e-14
Glyma.11G054000		0.66	0.000441	0.438159	3.87e-11	1.18729	3.37e-14	0.823915	4.27e-12
Glyma.11G055600	Remorin family protein	-1.31	0.0274	-0.958692	0.000211529	1.02014	0.0319423	0.974993	0.038548
Glyma.11G056200	heat shock factor 4	-1.9	0.00158	-1.47353	2.54e-06	-4.35816	1.38e-19	-2.76751	1.74e-09
Glyma.11G062500	cytochrome P450, family 71, subfamily B, polypeptide 34	-3.85	0.0374	-2.95099	3.75e-07	-5.95163	1.4e-05	-5.57118	0.000499008
Glyma.11G062600	cytochrome P450, family 71, subfamily B, polypeptide 34	-3.19	3.41e-05	-2.3789	0.00125857	-6.66647	2.34e-15	-5.18224	6.16e-05
Glyma.11G070500	NmrA-like negative transcriptional regulator family protein	-3.56	3.62e-09	-2.51298	1.45e-09	-6.35956	2.42e-27	-4.94326	2.11e-23
Glyma.11G070600	NmrA-like negative transcriptional regulator family protein	-1.95	0.00429	-1.55425	0.000690294	-4.98962	5.12e-21	-3.81945	7.3e-14
Glyma.11G070800	pyrophosphorylase 1	-0.37	0.0232	-0.286135	4.59e-06	-0.557866	4.66e-06	-0.392776	0.00161298
Glyma.11G071700	P-loop containing nucleoside triphosphate hydrolases superfamily protein	-1.02	0.00161	-0.769969	7.48e-10	-3.64002	3.89e-40	-2.60168	8.33e-50
Glyma.11G077500	armadillo repeat only 2	-0.9	0.0155	-0.569044	0.0141918	-2.54927	7.38e-22	-1.90907	1.13e-19
Glyma.11G080700	2-oxoglutarate (2OG) and Fe(II)-dependent oxygenase superfamily protein	-0.5	0.0131	-0.374586	0.000308696	-0.770562	8.33e-07	-0.64579	7.03e-08
Glyma.11G082700	Transmembrane amino acid transporter family protein	-1.27	5.74e-14	-0.914565	2.89e-16	-2.4344	4.82e-76	-1.74945	4.9e-50
Glyma.11G086000		-0.43	0.0329	-0.313612	0.000423555	0.602959	0.000100922	0.37632	0.00933549
Glyma.11G091400	farnesylated protein 6	-1.02	0.0452	-0.818732	5.81e-05	-3.2515	6.03e-20	-2.32977	2.63e-14
Glyma.11G095100	Glycosyl hydrolase superfamily protein	-2.03	0.0484	-1.54769	0.0144414	-5.72308	3.43e-15	-4.25415	2.06e-12
Glyma.11G095600	hexokinase-like 1	-1	0.00376	-0.604279	0.000157441	1.33918	1.85e-06	1.12129	3.42e-05
Glyma.11G097000	Transmembrane amino acid transporter family protein	-2.27	0.00049	-1.6611	1.66e-05	-6.15064	1.25e-22	-4.22835	1.07e-16
Glyma.11G098100		0.85	0.00459	0.523271	0.0446788	0.985283	0.000125806	0.900551	0.00469653
Glyma.11G098400		1.66	2.43e-07	1.0279	7.78e-05	3.07788	1.99e-18	2.21846	5.45e-17
Glyma.11G111000		-0.79	0.0188	-0.61967	0.00257717	-1.33746	1.72e-07	-0.904938	0.000333148
Glyma.11G111700	GATA transcription factor 6	-0.97	0.033	-0.617421	0.00198874	-2.62912	1.18e-15	-1.9396	9.63e-09
Glyma.11G118800	RAB GTPase homolog G3F	-0.32	0.021	-0.243756	0.000203367	-0.638453	5.78e-10	-0.476015	9.91e-05
Glyma.11G124500	homolog of carrot EP3-3 chitinase	-2.06	5.77e-05	-1.44048	4.71e-06	-3.2123	6.63e-14	-2.34791	1.52e-07
Glyma.11G124700		-2.63	1.41e-05	-1.97758	0.00470229	-5.45222	2.2e-16	-4.17935	4.81e-06
Glyma.11G124900	FKBP-like peptidyl-prolyl cis-trans isomerase family protein	0.83	0.00414	0.519658	7.94e-08	2.47786	5.55e-23	1.76021	2.78e-17
Glyma.11G128900	calcium-dependent protein kinase 24	0.83	0.00262	0.487393	0.00014953	2.61533	4.45e-27	1.90775	9.59e-08
Glyma.11G129500	beta glucosidase 13	-3.45	6.78e-05	-2.43226	6.09e-11	-7.52513	1.5e-12	-5.07905	2.04e-12
Glyma.11G129600	beta glucosidase 17	-4.74	1.45e-06	-3.28434	6.05e-05	-8.99624	4.43e-12	-5.8016	3.61e-39
Glyma.11G129700	beta glucosidase 13	-5.83	0.000691	-3.51895	6.81e-09	-7.66311	9.29e-10	-4.96292	3.12e-05
Glyma.11G129900	beta glucosidase 17	-3.39	6.98e-13	-2.5132	6.33e-08	-6.52565	9.26e-39	-4.50028	2.37e-36
Glyma.11G134300	UDP-glucosyl transferase 76E11	-2.86	0.019	-1.39214	0.0414422	-3.78353	1e-06	-2.96642	0.000417147
Glyma.11G134800		-0.83	0.00193	-0.574048	5.5e-05	-2.90689	6.97e-42	-2.01553	1.8e-42
Glyma.11G139500	pol-like 5	-0.54	0.00218	-0.357778	4.68e-05	-1.18486	2.94e-19	-0.715189	4.08e-09
Glyma.11G139600	ENTH/VHS family protein	-0.57	0.000192	-0.579056	4.03e-06	-1.53092	5.11e-35	-1.6261	2.81e-46
Glyma.11G140600	63 kDa inner membrane family protein	0.42	0.035	0.316737	5.54e-10	0.709338	1.08e-06	0.537021	0.00016664
Glyma.11G142600	Domain of unknown function (DUF966)	-1.32	0.0254	-1.01934	0.000137257	-2.02341	2.69e-06	-1.45448	1.43e-05
Glyma.11G144500	Heavy metal transport/detoxification superfamily protein	1.03	0.017	0.682169	0.017189	1.95438	2.43e-07	1.37333	5.51e-06
Glyma.11G146500	plasma membrane intrinsic protein 2;4	1.16	5.82e-06	0.763195	4.61e-07	2.64264	3.42e-19	1.87146	6.22e-10
Glyma.11G151300	ribosomal protein large subunit 27	0.44	0.0186	0.300316	3.75e-09	0.956325	4.96e-12	0.726752	2.53e-07
Glyma.11G152200	S-locus lectin protein kinase family protein	-1.02	0.0281	-0.732089	7.02e-05	-1.83891	6.35e-08	-1.27429	0.000242562
Glyma.11G155400	Lateral root primordium (LRP) protein-related	0.87	0.023	0.55962	3.46e-06	2.0692	3.02e-12	1.35926	3.99e-06
Glyma.11G163300	WRKY DNA-binding protein 33	-0.64	0.0289	-0.442072	0.0153319	-1.97799	4.27e-21	-1.36203	8.87e-19
Glyma.11G175800	phosphate transporter 4;1	0.77	0.00187	0.493857	2.87e-19	0.925126	6.16e-06	0.646428	0.00193792
Glyma.11G179300	FAD/NAD(P)-binding oxidoreductase family protein	-0.85	0.0356	-0.615535	0.0235085	-2.13974	1.15e-13	-1.36251	8.43e-08
Glyma.11G181200	F-box family protein	-2.22	0.00548	-1.63241	4.08e-07	-3.85958	1.98e-09	-2.31312	0.00042203
Glyma.11G182000	NAC domain containing protein 90	-0.85	0.0491	-0.672802	0.000169962	-0.946112	0.00221258	-0.687514	0.0306317
Glyma.11G182600	Rho GTPase activating protein with PAK-box/P21-Rho-binding domain	0.92	0.0114	0.613842	1.31e-07	2.53994	3.8e-18	1.81087	1.85e-09
Glyma.11G184700	AAA-type ATPase family protein	-0.31	0.00752	-0.207511	0.00112725	-0.63668	4.3e-13	-0.449354	0.000284389
Glyma.11G192500	ribosomal protein L9	0.36	0.0102	0.239082	1.54e-05	0.976139	9.82e-20	0.682593	6.52e-08
Glyma.11G203000	Late embryogenesis abundant (LEA) hydroxyproline-rich glycoprotein family	-1.81	0.00798	-1.13439	1.08e-08	-3.36905	4.47e-11	-2.15672	7.91e-05
Glyma.11G216900	Calcium-dependent lipid-binding (CaLB domain) family protein	-0.45	0.022	-0.332417	0.000170521	-1.21542	5.39e-18	-0.867934	6.11e-14
Glyma.11G218900	protein kinase 1B	-3.26	0.000931	-1.87149	0.0038312	-4.26251	1.25e-10	-3.13513	0.00013157
Glyma.11G225200	ROP guanine nucleotide exchange factor 5	0.92	0.0297	0.641576	0.00382121	2.56359	5.49e-13	1.71342	5.32e-10
Glyma.11G225700	Protein of unknown function (DUF620)	1.1	0.00494	0.674096	0.0017562	1.35059	5.96e-05	0.789583	0.0101359
Glyma.11G226900	sedoheptulose-bisphosphatase	0.68	0.00453	0.478667	6.81e-23	0.661229	0.000763583	0.463676	0.0254217
Glyma.11G227400	Mitochondrial substrate carrier family protein	-0.67	0.0206	-0.404382	0.0121877	-0.936901	0.000121485	-0.700631	0.00206961
Glyma.11G230600	CRINKLY4 related 3	-0.96	0.0275	-0.608352	0.0271497	-3.12162	4.74e-23	-2.45485	1.55e-06
Glyma.11G232600	ferritin 4	0.94	0.039	0.678593	2.48e-06	1.13642	0.00165531	0.783316	0.0141816
Glyma.11G242100		-2.7	0.00121	-1.45293	0.0122926	-3.76436	1.86e-12	-2.80778	3.94e-08
Glyma.11G243500	Protein of unknown function (DUF707)	-0.55	0.00044	-0.44502	5.84e-10	-1.26754	3.78e-25	-0.932891	3.7e-16
Glyma.11G243600	Melibiase family protein	-0.34	0.00378	-0.244441	4.69e-05	-0.412008	1.23e-05	-0.311347	0.0177748
Glyma.11G243900	mitogen-activated protein kinase phosphatase 1	-0.79	0.0166	-0.695606	1.05e-08	-1.27292	3.69e-07	-1.09213	3.38e-05
Glyma.11G244000	Copine (Calcium-dependent phospholipid-binding protein) family	-0.46	0.0131	-0.334057	6.31e-05	-1.18413	6.2e-18	-0.869644	6.97e-14
Glyma.11G246700		0.58	0.000267	0.387685	1.7e-13	1.27481	3.46e-22	0.872374	3.66e-13
Glyma.11G247500	B12D protein	-1.7	0.0031	-1.19776	0.00539054	-3.80756	7.24e-16	-2.77901	4.35e-10
Glyma.12G009600	Ribosomal protein L1p/L10e family	1.16	0.0253	0.809817	1.12e-07	2.0908	6.75e-08	1.5478	0.000545485
Glyma.12G011600	IQ-domain 11	1.27	0.00159	0.725141	6.43e-05	4.28366	6.77e-20	3.04712	7.01e-13
Glyma.12G013400	root cap 1 (RCP1)	0.57	1.88e-06	0.457705	4.04e-07	1.04525	2.38e-24	0.845177	8.11e-10
Glyma.12G019900	NAD(P)-binding Rossmann-fold superfamily protein	-2.1	1.94e-14	-1.58826	2.49e-10	-5.08187	4.66e-58	-3.60947	3.88e-28
Glyma.12G020100	NAD kinase 1	-0.42	0.00176	-0.34839	6.32e-07	-0.635025	2.76e-09	-0.421761	0.000585605
Glyma.12G021500	Saccharopine dehydrogenase	0.45	0.00101	0.28739	3.42e-07	0.962195	1.14e-18	0.654269	9.09e-08
Glyma.12G022300	Pyridoxal phosphate (PLP)-dependent transferases superfamily protein	-0.59	0.0286	-0.386166	0.00428665	-0.955584	1.69e-06	-0.70727	5.1e-06
Glyma.12G023100	Transmembrane amino acid transporter family protein	-2.54	0.0487	-2.4608	0.0185023	-9.57278	3.74e-10	-5.66547	4.77e-22
Glyma.12G024500	Translocon-associated protein (TRAP), alpha subunit	-0.49	0.0368	-0.366007	3.8e-07	-0.748462	1.27e-05	-0.596704	0.000502694
Glyma.12G031200	Pathogenesis-related thaumatin superfamily protein	1.17	0.0173	0.751769	0.00242646	2.88069	3.7e-07	2.10103	7.91e-05
Glyma.12G032200	myb domain protein 32	-0.9	0.00356	-0.575148	0.000173861	-2.42484	1.64e-23	-1.68381	8.06e-14
Glyma.12G036900	NAD(P)-binding Rossmann-fold superfamily protein	0.86	9.89e-11	0.673969	1.69e-25	1.33728	5.05e-28	0.997482	1.33e-17
Glyma.12G041000	thymidylate synthase 1	-0.8	0.0143	-0.639771	0.00119795	-2.52242	1.77e-21	-1.79734	9.65e-15
Glyma.12G043100	Mitochondrial transcription termination factor family protein	0.6	0.00184	0.397753	1.27e-13	1.29413	3.34e-17	0.89425	1.01e-09
Glyma.12G044100	RAB GTPase homolog G3F	-0.38	0.0102	-0.282194	2.51e-06	-0.675936	2.08e-09	-0.493083	6.55e-05
Glyma.12G046800		-1.07	0.0208	-0.759682	2.76e-09	-2.40997	1.31e-12	-1.72681	1.79e-06
Glyma.12G054100	beta glucosidase 17	-3.32	0.00164	-2.43385	2.93e-05	-7.42329	1.38e-10	-5.29865	5.16e-10
Glyma.12G054200	beta glucosidase 17	-2.8	5.03e-05	-2.12894	8.08e-07	-8.12384	6.38e-19	-5.78541	8.03e-14
Glyma.12G055000	2-oxoglutarate (2OG) and Fe(II)-dependent oxygenase superfamily protein	0.72	0.00768	0.500159	4.43e-17	1.14897	6.74e-08	0.812036	4.52e-05
Glyma.12G057600	GTP-binding family protein	0.29	0.00944	0.172082	0.00244752	0.646416	7.41e-14	0.437119	0.0023694
Glyma.12G061300	Haloacid dehalogenase-like hydrolase (HAD) superfamily protein	-0.82	0.00705	-0.513012	3.69e-09	-1.75597	7.08e-14	-1.23323	2.01e-10
Glyma.12G062100	SCARECROW-like 14	-0.75	0.0254	-0.511436	0.000176375	-1.51539	2.32e-09	-1.06674	1.04e-06
Glyma.12G072000	LOB domain-containing protein 1	-1.77	0.00742	-1.32523	0.000424359	-5.29908	1.62e-19	-3.86064	3.28e-12
Glyma.12G073000	mitogen-activated protein kinase 3	-0.78	0.000301	-0.492472	1.19e-11	-1.64695	2.58e-21	-1.13565	1.17e-14
Glyma.12G073300	related to AP2.7	0.42	0.0229	0.330304	0.000780698	1.27065	1.5e-19	0.876371	2.15e-13
Glyma.12G076200	auxin response factor 10	0.59	0.0228	0.377783	0.00966744	1.72365	1.93e-19	1.13443	1.47e-10
Glyma.12G094100	FAD/NAD(P)-binding oxidoreductase family protein	-2.01	0.05	-1.59775	1.42e-08	-5.51489	1.95e-14	-4.00936	0.000204485
Glyma.12G110100		-1.65	1.1e-05	-1.00467	1.3e-06	-3.84351	1.38e-31	-2.94164	2.09e-19
Glyma.12G110500		0.97	0.0195	0.905685	0.00301153	-8.16392	1.9e-10	-3.90421	3.72e-10
Glyma.12G130000	DNAJ heat shock N-terminal domain-containing protein	0.85	0.00571	0.610743	3.88e-11	1.35941	2.15e-08	0.944088	0.000207728
Glyma.12G130200	beta glucosidase 17	-3.71	0.0416	-2.2881	0.00229851	-6.91488	2.15e-06	-3.99573	6.41e-11
Glyma.12G132600	Protein kinase superfamily protein	2.06	0.00755	1.57956	2.8e-05	-7.56818	2.93e-08	-3.75007	1.9e-09
Glyma.12G140300	receptor kinase 3	-1.86	0.00991	-1.30121	1.6e-09	-4.35462	3.25e-15	-3.07852	3.51e-15
Glyma.12G141900	flavodoxin-like quinone reductase 1	-1.57	0.0455	-1.14489	0.0011637	-4.85631	4.08e-15	-4.43732	0.000102878
Glyma.12G144400	S-locus lectin protein kinase family protein	-0.59	0.0176	-0.426514	0.011687	-1.80155	1.65e-22	-1.28794	7.63e-18
Glyma.12G146600	ubiquitin-specific protease 14	-0.34	0.0425	-0.225821	0.00947236	-0.443895	0.000330563	-0.342746	0.00931293
Glyma.12G147000	myosin 2	0.59	0.00254	0.386949	0.000501062	0.626441	0.00011266	0.418361	0.0103594
Glyma.12G148300		-1.15	0.000725	-0.872606	4e-06	-2.23828	1.78e-16	-1.81581	4.44e-06
Glyma.12G156600	chitinase A	-4.78	1.14e-08	-3.52412	5.59e-07	-9.41669	1.25e-13	-6.36234	2.1e-13
Glyma.12G156800	SecY protein transport family protein	-0.28	0.049	-0.198257	0.000529095	-0.500277	1.1e-06	-0.386701	0.00447338
Glyma.12G160500	Protein kinase superfamily protein	-0.45	0.0397	-0.265563	0.00226605	-0.932372	3.9e-09	-0.609389	1.58e-06
Glyma.12G168500	secE/sec61-gamma protein transport protein	-0.56	0.027	-0.403398	4.52e-07	-1.01313	6.13e-08	-0.786975	1.08e-06
Glyma.12G169500	2Fe-2S ferredoxin-like superfamily protein	0.91	0.0453	0.622274	0.00642112	-1.26228	0.000431536	-0.844142	0.010906
Glyma.12G174400	Pleckstrin homology (PH) and lipid-binding START domains-containing protein	0.41	0.0266	0.272973	0.000112254	0.505297	0.000486817	0.37195	0.00366936
Glyma.12G174700	Nucleotide/sugar transporter family protein	1.01	0.000711	0.728026	1.94e-08	1.87815	4.88e-12	1.31226	1.2e-07
Glyma.12G178800	copper/zinc superoxide dismutase 2	0.48	0.0224	0.336065	0.00624915	1.014	1.43e-10	0.701569	2.81e-08
Glyma.12G179600	Serine carboxypeptidase S28 family protein	-0.86	0.00115	-0.623701	4.97e-06	-3.72736	3.33e-68	-2.65488	6.78e-29
Glyma.12G183100	NAD(P)-linked oxidoreductase superfamily protein	0.47	0.000529	0.305066	5.8e-08	0.905588	1.71e-16	0.555208	4.5e-06
Glyma.12G192700	Helicase protein with RING/U-box domain	-0.41	0.0219	-0.299539	0.00130825	-0.849787	5.83e-11	-0.537798	4.78e-05
Glyma.12G195800	peroxin 22	-0.29	0.0363	-0.217135	0.00202346	-0.394112	0.000145268	-0.301751	0.0185786
Glyma.12G197400	terpene synthase 02	-4.01	0.0146	-2.56942	0.00390448	-9.19031	1.32e-09	-4.8922	9.63e-09
Glyma.12G199200	myb domain protein 15	-6.12	0.00142	-3.65082	2e-08	-3.22949	0.0404022	-2.10497	0.00949834
Glyma.12G199400	photosynthetic electron transfer C	0.49	0.0289	0.34285	1.06e-09	0.83024	4.79e-07	0.685323	0.00151286
Glyma.12G199500		0.95	0.0129	0.676666	5.29e-06	2.98787	1.02e-18	2.17575	2.07e-07
Glyma.12G200000	HXXXD-type acyl-transferase family protein	-2.22	0.000545	-1.51171	4.04e-05	-7.6368	5.08e-09	-5.31237	5.46e-30
Glyma.12G202600	Protein of unknown function (DUF789)	-0.8	0.0354	-0.583251	4.86e-07	-3.69497	9.49e-37	-2.56146	1.43e-28
Glyma.12G205000	Protein kinase superfamily protein	-0.45	0.0463	-0.344161	6.09e-05	-1.14385	4.55e-13	-0.769222	2.04e-10
Glyma.12G207600	FASCICLIN-like arabinoogalactan 9	-0.71	8.92e-05	-0.547177	2.5e-07	1.63509	1.83e-25	1.21336	1.55e-24
Glyma.12G214900	basic helix-loop-helix (bHLH) DNA-binding superfamily protein	0.57	0.0208	0.398556	5.16e-08	1.0091	1.24e-07	0.675846	0.000321341
Glyma.12G216000	Protein kinase superfamily protein	-0.88	0.00342	-0.593778	0.0149108	-2.75523	1.14e-28	-1.92989	2.97e-23
Glyma.12G223400	thioredoxin M-type 4	0.36	0.0247	0.290566	1.36e-05	0.368573	0.00377496	0.381254	0.00394626
Glyma.12G227200		0.52	0.0374	0.37104	2.83e-12	1.08207	1.88e-09	0.726733	5.97e-05
Glyma.12G229200	general regulatory factor 9	0.62	0.000498	0.451516	1.1e-08	0.870162	1.3e-08	0.586674	1.07e-05
Glyma.12G233100	Leucine-rich repeat transmembrane protein kinase	-2.23	0.00731	-1.49637	0.000436196	-3.30413	5.2e-08	-2.40481	0.000266737
Glyma.12G235100	senescence-related gene 1	-0.94	0.000832	-0.641745	0.00851978	-1.48028	1.29e-10	-1.07421	3.5e-12
Glyma.13G001500	YELLOW STRIPE like 1	-0.72	0.00585	-0.547333	1.04e-05	-1.53528	4.45e-14	-1.13964	1.44e-12
Glyma.13G002200	ERD (early-responsive to dehydration stress) family protein	1.03	0.00168	0.768592	8.7e-41	1.22305	6.08e-06	0.819408	0.00512339
Glyma.13G005100	VQ motif-containing protein	-1.48	0.00379	-1.18205	0.00160638	-4.28114	9.1e-25	-3.03009	5.35e-19
Glyma.13G008900		2.06	0.0147	1.55891	0.00198874	4.71814	2.35e-06	3.45496	2.11e-08
Glyma.13G028100	disease resistance protein (TIR-NBS-LRR class), putative	-1.41	5.78e-06	-0.995238	1.4e-07	-3.33275	4.85e-37	-2.29168	2.23e-28
Glyma.13G030300	lipoxygenase 2	-1.63	0.0063	-1.22639	1.06e-05	-3.15146	8.99e-12	-2.21564	1.22e-05
Glyma.13G032600	Protein kinase superfamily protein	-0.91	0.00261	-0.733359	4.71e-06	-1.55093	1.77e-10	-0.826803	0.000769897
Glyma.13G032700	Protein kinase superfamily protein	-0.95	0.0402	-0.691501	3.79e-08	-3.02851	3.83e-20	-2.38032	3.85e-15
Glyma.13G035800	wall associated kinase 3	-1.17	0.00246	-0.694743	2.6e-22	-1.86645	1.26e-09	-1.29437	0.000318949
Glyma.13G037000		-1	0.00751	-0.71801	0.000219321	-2.60991	2.65e-20	-1.92861	3.74e-13
Glyma.13G041700	FTSH protease 11	0.36	0.00237	0.252514	1.09e-05	0.520565	4.18e-08	0.359234	0.00641445
Glyma.13G046200	Ribulose bisphosphate carboxylase (small chain) family protein	0.63	0.0162	0.5133	2.13e-08	0.853572	2.1e-05	0.891977	0.0249691
Glyma.13G046900		-1.92	0.0439	-1.42804	0.0342362	1.80862	0.0165338	1.69956	0.0437964
Glyma.13G049500	tryptophan synthase beta type 2	-0.62	0.00833	-0.458388	3.91e-05	-1.73564	8.19e-22	-1.23622	2.6e-18
Glyma.13G049700	Methylenetetrahydrofolate reductase family protein	-1.95	0.0104	-1.46543	1.42e-05	-2.77018	1.17e-07	-1.97041	0.000146897
Glyma.13G053600	Malectin/receptor-like protein kinase family protein	-0.57	0.0354	-0.561174	0.0051648	-2.97307	3.09e-52	-1.77988	2.34e-47
Glyma.13G056100	HXXXD-type acyl-transferase family protein	-0.67	0.0362	-0.49147	5.24e-06	-2.84364	8.3e-37	-2.00109	3.23e-25
Glyma.13G058400	membrane-anchored ubiquitin-fold protein 2	-0.55	0.0354	-0.449087	0.00113131	-0.818979	2.58e-05	-0.443453	0.0286362
Glyma.13G059000		0.57	0.0487	0.383552	0.00107491	1.19278	2.87e-08	0.840108	5.7e-07
Glyma.13G060100	Domain of unknown function (DUF3598)	0.41	0.0257	0.300531	9.93e-06	1.09816	3.82e-16	0.769392	8.61e-11
Glyma.13G063400	Trypsin family protein with PDZ domain	0.44	0.0484	0.309148	5.37e-05	0.764185	1.85e-06	0.519563	1.48e-05
Glyma.13G065200		-1.29	0.0271	-0.993653	1.1e-07	-3.22519	3.91e-13	-2.29375	4.35e-09
Glyma.13G066100	AAA-ATPase 1	-1.37	0.00335	-0.923525	0.0127156	-4.09656	1.91e-20	-2.89762	1.71e-19
Glyma.13G069800	senescence-associated gene 101	-0.39	0.0262	-0.273395	4.9e-07	-1.3214	2.77e-25	-0.956904	9.23e-14
Glyma.13G073900	protein kinase 2A	-0.9	0.00241	-0.631292	5.66e-11	-1.55336	1.36e-11	-1.07927	4.69e-06
Glyma.13G081400	emp24/gp25L/p24 family/GOLD family protein	-1.15	0.000665	-0.755426	7.82e-05	-2.28952	2.61e-16	-1.72219	1.23e-10
Glyma.13G084600	Galactosyltransferase family protein	-1.09	0.00375	-0.800618	3.68e-05	-2.58341	1.76e-14	-1.65402	5.08e-10
Glyma.13G087900	Sec14p-like phosphatidylinositol transfer family protein	-0.76	0.00762	-0.546643	6.77e-08	-1.5881	2.44e-13	-1.10868	7.69e-14
Glyma.13G093300	glutamate receptor 2.5	-2.34	5.91e-06	-1.60637	1.37e-13	-4.74415	5.21e-24	-3.73961	1.27e-09
Glyma.13G098100		0.67	0.00421	0.474726	1.48e-22	0.751985	7.98e-05	0.558336	0.00635835
Glyma.13G099800		-2.26	0.000242	-1.92709	0.0141402	-2.15138	2.11e-10	-1.43265	3.45e-07
Glyma.13G106900	MAP kinase kinase 2	-0.3	0.0223	-0.236267	4.16e-05	-0.917647	9.51e-23	-0.654924	1.92e-07
Glyma.13G113100	flavin-dependent monooxygenase 1	-3.56	0.000105	-3.0666	0.00105317	-4.69806	3.33e-07	-4.82611	6.87e-21
Glyma.13G113200	Thioredoxin superfamily protein	0.57	0.00725	0.398038	2.53e-15	1.17769	6.18e-13	0.845714	7.62e-07
Glyma.13G127200	photosystem II reaction center PSB28 protein	0.76	0.0301	0.539904	1.57e-08	0.986455	0.000239938	0.746033	0.00865935
Glyma.13G129000	glutathione S-transferase tau 7	-1.28	0.000237	-1.01899	2.86e-15	-3.03226	1.76e-26	-2.14675	3.05e-14
Glyma.13G129300		0.49	0.0421	0.337513	4.34e-06	0.752213	2.24e-05	0.503164	0.000886182
Glyma.13G131400	NAD(P)-binding Rossmann-fold superfamily protein	1.29	0.000137	0.980938	1.09e-07	1.07023	0.00173365	0.796496	0.0184839
Glyma.13G131600	Pentatricopeptide repeat (PPR) superfamily protein	0.39	0.002	0.233577	0.0016488	0.671529	2.42e-11	0.435789	0.000513129
Glyma.13G145000	PHE ammonia lyase 1	-0.51	0.00176	-0.347373	4.41e-07	-2.48685	2.79e-86	-1.71353	7.77e-39
Glyma.13G153000	RAB homolog 1	-0.48	0.0392	-0.370839	7.1e-06	-0.895158	8.71e-08	-0.577964	0.00349344
Glyma.13G157500		0.62	0.0435	0.468018	0.0012153	1.28615	3.56e-08	1.0257	0.000248822
Glyma.13G166200	EIN3-binding F box protein 1	-0.92	0.0167	-0.699373	0.0109017	-2.52837	3.69e-19	-1.67831	2.31e-17
Glyma.13G172500	GDSL-like Lipase/Acylhydrolase superfamily protein	0.92	0.038	0.537873	0.0402689	2.22889	8.69e-10	1.52988	3.47e-07
Glyma.13G173500	cytochrome P450, family 93, subfamily D, polypeptide 1	-1.74	0.00148	-1.36559	4.51e-05	-4.18255	5.15e-22	-3.18193	6.37e-13
Glyma.13G174900	HAESA-like 1	1.2	0.0487	0.691369	0.0417275	2.32812	1.13e-05	1.7565	4.12e-05
Glyma.13G180200	heat shock transcription factor B2A	-4.89	0.00547	-2.7214	0.000795512	-6.15373	4.41e-07	-4.29233	1.31e-11
Glyma.13G185100	secretory carrier 3	-0.37	0.0267	-0.246899	0.000737498	-1.14855	1.33e-21	-0.834012	6.13e-13
Glyma.13G196500	NADPH:quinone oxidoreductase	-1.44	8.64e-06	-1.02683	0.000398882	-2.98576	2.5e-28	-2.13786	7.02e-37
Glyma.13G197100	PREFOLDIN 1	-0.36	0.00983	-0.265418	0.000452392	-0.333074	0.00320846	-0.289961	0.0269047
Glyma.13G200400	Flavin-binding monooxygenase family protein	-1.73	0.0156	-1.27839	0.0110897	-3.81227	1.48e-11	-2.3221	2.05e-05
Glyma.13G204800	ATPase, F1 complex, gamma subunit protein	0.63	0.0405	0.392047	1.54e-14	0.935339	4.03e-05	1.00681	8.11e-05
Glyma.13G212600	Protein kinase superfamily protein	0.87	0.00809	0.559736	0.000101403	1.32076	5.6e-07	0.935652	9.91e-05
Glyma.13G224000	heat shock protein 70B	-0.89	0.0219	-0.583794	0.000403262	-2.72535	5.96e-21	-1.95884	1.36e-13
Glyma.13G226600		-1.67	0.024	-1.19934	0.00561786	-4.10482	4.8e-12	-3.14131	3.64e-16
Glyma.13G230600	Ribosomal protein L34	0.43	0.0299	0.31585	3.38e-09	0.811285	4.38e-08	0.594946	2.2e-05
Glyma.13G232800	RING/U-box superfamily protein	-0.97	0.0349	-0.719984	2.33e-05	-3.26707	2.19e-22	-2.31442	3.37e-12
Glyma.13G234500	Thioredoxin superfamily protein	-1.62	0.0229	-1.30155	7.24e-18	-3.18142	5.64e-09	-2.67637	0.0165952
Glyma.13G245500	Protein of unknown function (DUF300)	-0.47	0.00104	-0.318052	0.000142656	-1.19901	5.93e-27	-0.905392	6.43e-14
Glyma.13G246900		0.69	0.0218	0.520689	1.48e-08	1.33123	3.77e-09	0.929999	6.1e-05
Glyma.13G248800	S-locus lectin protein kinase family protein	-1.09	0.0288	-0.786344	0.000788365	-3.19468	1.87e-18	-2.19858	2.93e-10
Glyma.13G249600	Quinone reductase family protein	0.89	0.0369	0.536416	0.0129619	2.56312	1.59e-14	1.87171	3.83e-13
Glyma.13G249900	plastid developmental protein DAG, putative	0.34	0.0397	0.228269	1.63e-05	0.7134	1.82e-09	0.453774	0.00191294
Glyma.13G266300	Leucine-rich repeat transmembrane protein kinase	0.56	0.00152	0.390879	7.35e-09	0.833493	6.37e-09	0.631589	3.89e-07
Glyma.13G266800		-2.44	0.00668	-1.68267	3.45e-05	-5.02203	5.35e-13	-3.98771	0.000617807
Glyma.13G266900		-2.51	0.041	-1.96547	0.00127073	-5.56237	9.55e-09	-3.30683	3.41e-07
Glyma.13G271500	isopentenyltransferase 9	0.68	0.000353	0.523398	1.57e-09	1.33062	1.52e-16	0.939917	9.64e-12
Glyma.13G274800	Protein phosphatase 2C family protein	-0.49	0.0452	-0.424253	1.25e-07	-0.71738	6.89e-05	-0.581094	0.000412522
Glyma.13G276100	VQ motif-containing protein	-0.71	0.0112	-0.53615	6.66e-06	-1.65525	7.06e-16	-1.22253	7.63e-18
Glyma.13G277800	Dynein light chain type 1 family protein	-1.54	0.000492	-0.997231	0.00456541	-4.57269	7.02e-22	-3.24597	4.57e-17
Glyma.13G279900	NAC domain containing protein 3	-1.95	0.00743	-1.37155	7.22e-08	-2.32557	1.2e-05	-1.5447	0.00193692
Glyma.13G281400	ARF-GAP domain 5	-0.42	0.0343	-0.308158	2.88e-06	-0.804954	1.54e-08	-0.673435	9.5e-09
Glyma.13G284900	organic cation/carnitine transporter4	-1.06	0.00167	-0.73773	1.22e-09	-1.90059	1.7e-13	-1.23788	4.89e-08
Glyma.13G285300	cytochrome P450, family 82, subfamily C, polypeptide 4	-2.83	1.36e-05	-2.0923	5.71e-10	-5.63372	2.43e-24	-4.37643	2.82e-10
Glyma.13G293200	RAB GTPase homolog A1F	-2.17	0.0265	-1.44482	8.51e-07	-2.68547	0.000146145	-2.42627	0.00387632
Glyma.13G293700	Thioredoxin superfamily protein	-2.42	0.000428	-1.81304	3.29e-14	-6.69537	5.88e-20	-4.32408	1.26e-15
Glyma.13G302500	HXXXD-type acyl-transferase family protein	-1.27	0.0364	-0.915784	3.77e-06	-3.5589	1e-15	-2.67073	1.29e-07
Glyma.13G302900	photosynthetic electron transfer C	0.42	0.0266	0.299819	2.36e-07	0.616021	1.29e-05	0.522984	0.0260181
Glyma.13G303600	Adenine nucleotide alpha hydrolases-like superfamily protein	-0.87	0.0338	-0.507945	0.00349288	-2.16697	4.59e-13	-1.39633	9.27e-06
Glyma.13G305800	Receptor-like protein kinase-related family protein	-3.86	0.00161	-2.47303	0.0311468	-8.39641	1.5e-09	-5.32551	3.5e-21
Glyma.13G320800	magnesium (Mg) transporter 10	0.51	0.0167	0.312238	6.27e-05	0.690261	2.75e-05	0.593923	1.47e-06
Glyma.13G324800	Protein of unknown function (DUF707)	-0.77	0.002	-0.530188	0.000132941	-1.76104	6.54e-19	-1.04584	9.63e-11
Glyma.13G326200	PDI-like 1-4	-0.37	0.0407	-0.238853	0.000169962	-1.01438	5.81e-15	-0.738974	1.31e-09
Glyma.13G329300	Transducin/WD40 repeat-like superfamily protein	0.71	0.00197	0.501994	0.000390392	1.91213	3.35e-24	1.35645	3.17e-16
Glyma.13G333300	methyl-CPG-binding domain 7	0.66	0.00951	0.437816	2.07e-07	1.79544	3.2e-20	1.22799	1.26e-13
Glyma.13G335900	Protein of unknown function (DUF3741)	-0.96	0.0221	-0.685951	0.000589017	-2.8314	3.51e-21	-1.98501	9.66e-17
Glyma.13G346700	homolog of carrot EP3-3 chitinase	-2.8	6.65e-05	-2.1388	0.00301093	-6.49465	4.52e-28	-4.70962	4.58e-36
Glyma.13G352800	Leucine-rich repeat protein kinase family protein	-4.29	0.0025	-3.06386	0.000472293	-6.42083	1.39e-10	-4.18661	4.59e-06
Glyma.13G355400	AAA-type ATPase family protein	0.28	0.0129	0.1697	0.0115091	0.686402	3.25e-15	0.446595	0.000295667
Glyma.13G357400	RHO guanyl-nucleotide exchange factor 12	-0.59	0.0303	-0.451324	0.000247293	-1.71052	3.45e-18	-1.26819	4.89e-14
Glyma.13G358900	lectin protein kinase family protein	-1.04	2.19e-05	-0.773403	0.000141737	-3.04795	7.52e-49	-2.06895	3.05e-64
Glyma.13G361400	P-loop containing nucleoside triphosphate hydrolases superfamily protein	0.46	0.0395	0.285138	4.17e-06	0.91318	2e-08	0.782581	1.11e-06
Glyma.13G361900	pleiotropic drug resistance 12	-1.14	5.5e-05	-0.811959	1.04e-06	-2.59681	6.8e-29	-1.87957	1.17e-23
Glyma.13G364600	Putative thiol-disulphide oxidoreductase DCC	0.41	0.00976	0.294997	3.87e-06	0.604217	1.17e-06	0.401425	0.00119553
Glyma.13G367900	isopropylmalate dehydrogenase 2	0.52	0.023	0.389233	3e-05	0.945652	8.24e-08	0.624607	2.75e-06
Glyma.13G369800	cinnamoyl coa reductase	-1.31	0.0345	-0.904428	0.0212231	-5.29876	3.91e-30	-3.86442	2.94e-15
Glyma.13G370200	uridylyltransferase-related	0.86	1.83e-05	0.593538	8.47e-16	1.42353	1.28e-16	1.00943	5.35e-11
Glyma.13G372000	4-coumarate:CoA ligase 2	-1.6	0.00342	-1.18867	0.011811	-5.14018	1.01e-29	-3.85011	1.33e-15
Glyma.14G002800	VQ motif-containing protein	-1.14	0.00933	-0.806268	2.16e-16	-3.21037	1.24e-21	-2.27925	6.66e-08
Glyma.14G002900	phosphorylcholine cytidylyltransferase	-0.43	0.0152	-0.370986	1.9e-06	-0.440798	0.0017862	-0.352259	0.00609938
Glyma.14G003400	photosystem I light harvesting complex gene 3	0.72	0.0317	0.51495	1.11e-20	0.931131	0.000223242	0.702877	0.0214963
Glyma.14G004300	nudix hydrolase homolog 2	-1.69	3.15e-05	-1.06576	4.9e-07	-3.45951	7.68e-24	-2.52823	1.06e-16
Glyma.14G004900	emp24/gp25L/p24 family/GOLD family protein	-0.47	0.0333	-0.341879	0.000306109	-0.750094	4.03e-06	-0.570573	1.35e-05
Glyma.14G005100	Ypt/Rab-GAP domain of gyp1p superfamily protein	0.5	0.00176	0.37235	4.08e-05	0.689514	2.86e-07	0.577092	4.96e-05
Glyma.14G008000	photosystem II light harvesting complex gene 2.1	1.36	0.00268	1.03646	3.71e-12	1.71201	3.4e-06	1.21653	0.00645168
Glyma.14G009900	Chaperonin-like RbcX protein	0.66	0.0137	0.459699	2.03e-12	0.730937	0.000640676	0.465388	0.0159698
Glyma.14G010900	Aldolase superfamily protein	1.23	0.000165	0.876298	2.88e-73	1.55515	1.43e-08	1.0947	0.000622848
Glyma.14G013700		0.6	0.0093	0.449295	8.15e-06	0.617948	0.000822458	0.383573	0.0198022
Glyma.14G015100	ytochrome p450, family 71, subfamily B, polypeptide 11	-1.65	6.48e-06	-1.17437	4.25e-08	-4.79078	8.64e-40	-3.3966	1.4e-30
Glyma.14G020200	Transketolase family protein	0.43	0.00326	0.312564	7.2e-06	0.651774	2.17e-08	0.467667	0.000149029
Glyma.14G030700	NAC domain containing protein 42	-2.24	0.00177	-1.58725	0.000157441	-5.66036	8.33e-21	-4.29371	3e-11
Glyma.14G045100	aldehyde oxidase 4	-0.83	0.028	-0.57728	4.49e-05	-2.78709	2.22e-25	-1.9648	4.47e-14
Glyma.14G046600	Lycopene beta/epsilon cyclase protein	0.62	3.62e-06	0.410703	2.38e-10	1.44491	3.21e-36	0.996264	2.74e-18
Glyma.14G048900	ethylene-forming enzyme	-3.15	0.0406	-2.88559	0.000120959	-4.77826	0.000641064	-3.62977	5.71e-08
Glyma.14G050600	PDI-like 2-2	-0.54	0.000939	-0.377812	4.88e-05	-1.27255	4.97e-22	-0.934908	3.36e-16
Glyma.14G051700	Copper transport protein family	-0.91	0.0228	-0.803798	0.0110886	-3.42729	3.56e-31	-2.66312	1.59e-43
Glyma.14G058900	Protein kinase superfamily protein	-0.41	0.0479	-0.269834	0.000462022	-1.15871	1.35e-15	-0.839843	1.4e-12
Glyma.14G060500	ethylene-dependent gravitropism-deficient and yellow-green-like 2	0.32	0.025	0.240936	6.55e-06	0.997015	4e-22	0.714758	6.87e-08
Glyma.14G061200	ortholog of sugar beet HS1 PRO-1 2	-1.47	6.87e-05	-0.982692	0.000535056	-2.69054	1.92e-21	-1.92276	9.43e-23
Glyma.14G066800	AT-hook motif nuclear-localized protein 20	-0.64	0.0302	-0.311392	0.0113497	-1.35064	1.83e-09	-0.91902	4.64e-06
Glyma.14G068400	Calcium-dependent lipid-binding (CaLB domain) family protein	-3	3.83e-07	-2.13806	4.21e-06	-7.56396	4.33e-15	-5.19505	1.31e-22
Glyma.14G077800	DA1	-0.48	0.0341	-0.263589	0.0455212	-1.00819	2.66e-10	-0.779517	3.85e-07
Glyma.14G079500	ADR1-like 1	-0.75	0.00151	-0.505895	1.97e-08	-2.28868	2.81e-32	-1.62847	2.72e-22
Glyma.14G080200	Protein of unknown function (DUF1645)	-0.9	0.00428	-0.706088	5.22e-08	-1.27911	2.2e-07	-0.916182	2.92e-06
Glyma.14G081300	phospholipase A 2A	-4.86	0.000269	-3.50598	6.46e-09	-8.85109	3.54e-13	-6.35563	9.4e-07
Glyma.14G084800	proteinaceous RNase P 1	0.98	8.92e-06	0.589097	1.74e-05	1.00577	4.91e-07	0.638404	0.00141735
Glyma.14G086300	N-terminal nucleophile aminohydrolases (Ntn hydrolases) superfamily protein	0.74	0.0385	0.509539	0.00410365	1.61339	9.45e-10	1.17183	6.5e-09
Glyma.14G090000	Cellulose-synthase-like C12	-1.01	1.08e-11	-0.687606	1.8e-12	0.842762	1.51e-08	0.583093	0.000848344
Glyma.14G095400	Fatty acid/sphingolipid desaturase	1.29	0.00516	1.00823	0.00015977	1.87908	3.94e-06	1.26465	0.000542971
Glyma.14G101100	Major facilitator superfamily protein	-1.18	0.0174	-0.669737	0.0204855	-2.36833	2.22e-09	-1.71198	1.46e-06
Glyma.14G102900	WRKY DNA-binding protein 40	-1.83	0.000237	-1.3442	0.00164097	-7.45103	5.69e-43	-5.15247	1.42e-69
Glyma.14G103100	WRKY DNA-binding protein 40	-1.62	0.0369	-1.22122	0.00398208	-6.20049	5.67e-27	-4.92805	5.41e-06
Glyma.14G104900	HOPW1-1-interacting 2	-0.51	0.00172	-0.39062	5.2e-08	-1.16295	6.36e-20	-0.825852	1.03e-12
Glyma.14G111400	Plant protein of unknown function (DUF868)	-0.67	0.0367	-0.45111	2.75e-10	-1.01981	1.9e-05	-0.748179	0.000605599
Glyma.14G117300		-1.57	0.00271	-1.01798	5.34e-06	-5.34565	1.82e-28	-2.66103	1.23e-26
Glyma.14G118500		-0.77	0.000363	-0.584407	1.15e-16	-2.0312	2.58e-31	-1.40699	1.48e-16
Glyma.14G128400	gibberellin 3-oxidase 1	-3.93	0.00139	-2.76489	0.0137456	-8.80883	2.72e-10	-5.38661	1.38e-31
Glyma.14G132400	Ggamma-subunit 1	-0.96	0.000677	-0.667458	7.37e-09	-1.60994	3.73e-13	-1.13662	5.03e-08
Glyma.14G134100	H(+)-ATPase 5	-0.37	0.000702	-0.282772	3.32e-08	-1.09228	3.91e-36	-0.787176	2.39e-07
Glyma.14G135400	WRKY DNA-binding protein 11	-1.2	6.9e-05	-0.881028	0.00596712	-3.06257	4.34e-34	-2.12836	4.47e-14
Glyma.14G144300	Protein kinase family protein with leucine-rich repeat domain	-0.68	0.00396	-0.512881	0.00027857	-1.6691	1.86e-21	-1.15911	4.23e-13
Glyma.14G147800	emp24/gp25L/p24 family/GOLD family protein	-1.42	1.14e-07	-1.07419	2.34e-14	-2.05045	1.15e-17	-1.60348	2.36e-20
Glyma.14G150000		-0.69	0.0286	-0.485662	0.00934092	-1.59976	4.35e-12	-1.13412	3.98e-11
Glyma.14G158800		-0.68	0.0195	-0.451659	0.000744915	-1.61333	3.86e-12	-1.23777	1.11e-07
Glyma.14G171700	Haloacid dehalogenase-like hydrolase (HAD) superfamily protein	-1.93	0.0212	-1.37544	0.0358435	-4.48725	1.07e-07	-3.3222	5.77e-06
Glyma.14G182900	HVA22 homologue A	-0.65	0.0401	-0.48343	9.59e-05	-0.923999	0.000440497	-0.578802	0.0170103
Glyma.14G185700	Glutamyl-tRNA reductase family protein	1.11	0.00282	0.742935	4.93e-25	1.54845	3.54e-07	0.968789	0.00327658
Glyma.14G190700	calmodulin-binding receptor-like cytoplasmic kinase 1	-1.2	0.0152	-0.855518	0.000287457	-1.9669	2.08e-08	-1.42104	6.25e-05
Glyma.14G200200	WRKY DNA-binding protein 33	-0.82	0.0462	-0.580912	8.54e-07	-1.92868	2.16e-11	-1.50791	3.74e-07
Glyma.14G201800	Peroxidase superfamily protein	-0.84	0.000297	-0.586268	1.75e-07	-1.61125	1.16e-16	-1.1399	2e-19
Glyma.14G201900	Defender against death (DAD family) protein	-0.32	0.0183	-0.257628	0.00214694	-0.802216	2.61e-15	-0.543583	5.39e-06
Glyma.14G205200	cinnamate-4-hydroxylase	-1.25	0.00996	-0.893424	3.67e-07	-4.95732	1.76e-39	-3.37471	1.44e-26
Glyma.14G211000	cytosolic NADP+-dependent isocitrate dehydrogenase	-0.35	0.0261	-0.29513	0.000311901	-0.894877	1.57e-15	-0.856563	9.9e-11
Glyma.14G212400		-1.27	2.57e-05	-0.919356	3.86e-11	-2.83544	2.92e-27	-1.97497	1.29e-24
Glyma.14G219700	Chaperone protein htpG family protein	-0.78	0.0176	-0.58234	1.75e-06	-1.72215	2.47e-12	-1.21154	9.31e-08
Glyma.14G221200	cinnamyl alcohol dehydrogenase 9	-1.99	0.0242	-1.36979	0.000252144	-3.85001	5.62e-09	-2.80639	0.000550069
Glyma.14G222400		-1.46	0.0281	-1.22698	7.43e-06	-1.24222	0.00693462	-2.42104	1.69e-07
Glyma.14G222500	chloroplastic drought-induced stress protein of 32 kD	0.51	0.0398	0.358374	1.83e-08	0.702911	0.000148552	0.583728	0.0266095
Glyma.15G007200	Protein kinase superfamily protein	-0.57	4.71e-05	-0.414048	5.46e-05	-0.662755	1.73e-08	-0.474711	0.000113213
Glyma.15G011500	nucleotide transporter 1	0.82	1.94e-05	0.588833	3.65e-33	1.24688	2.69e-14	0.881377	5.32e-08
Glyma.15G011900	pleiotropic drug resistance 12	-1.5	7.1e-06	-1.11977	1.83e-06	-3.76104	4.57e-41	-2.68463	2.67e-34
Glyma.15G012000	pleiotropic drug resistance 12	-2.64	0.00141	-2.51064	0.000722414	-5.54614	1.14e-16	-4.31139	9.71e-07
Glyma.15G016800	PLAC8 family protein	-2.32	2.32e-08	-1.64786	3.39e-14	-5.31527	1.82e-28	-3.85607	1.64e-24
Glyma.15G018800	AAA-type ATPase family protein	0.38	0.0281	0.240474	0.0301296	0.735044	8.06e-09	0.484057	5.87e-05
Glyma.15G021400	Leucine-rich repeat transmembrane protein kinase protein	-0.75	0.00215	-0.560159	0.00340294	-4.74171	6.87e-135	-3.73076	1.6e-201
Glyma.15G028400		-1.34	0.0275	-0.923334	0.0199791	-1.7904	1.31e-06	-1.3639	2.62e-05
Glyma.15G034100	lysophosphatidyl acyltransferase 2	0.69	0.0104	0.670777	1.27e-08	1.41488	3.17e-11	1.34074	0.000303854
Glyma.15G045200	LOB domain-containing protein 11	-2.2	0.000368	-1.67512	0.0149463	-4.64711	2.38e-16	-3.43511	2.98e-11
Glyma.15G051600	BRI1-associated receptor kinase	-0.43	0.00332	-0.334859	2.5e-08	-1.15567	2.03e-24	-0.812122	7.98e-12
Glyma.15G053700	Protein phosphatase 2C family protein	-0.69	2.2e-05	-0.430642	1.15e-07	-1.00807	2.61e-13	-0.71404	7.98e-09
Glyma.15G054600	EXORDIUM like 2	-1.1	0.0394	-0.888984	0.0213246	-2.56199	2.41e-11	-1.81476	5.4e-12
Glyma.15G061100	methionine sulfoxide reductase B 2	0.31	0.0271	0.214438	0.00119595	0.561936	2.28e-07	0.407428	0.00093704
Glyma.15G062500	basic pathogenesis-related protein 1	-1.35	0.00397	-1.17278	0.00889857	-4.15756	1.07e-30	-2.69937	1.18e-06
Glyma.15G064900	S-locus lectin protein kinase family protein	-1.6	0.00464	-1.2623	0.000699651	-4.08051	8.25e-19	-2.97475	1.21e-07
Glyma.15G065100	receptor kinase 3	-2.47	0.00121	-0.636513	3.48e-06	-4.54587	1.43e-13	-1.68807	1.01e-18
Glyma.15G069100	secretory carrier 3	-0.71	0.000366	-0.525481	0.000308983	-1.73711	3.48e-27	-1.2085	5.92e-23
Glyma.15G079100	ethylene responsive element binding factor 2	-1.01	4.2e-09	-0.705494	1.5e-12	-0.929166	1.99e-07	-0.720734	9.58e-05
Glyma.15G080200	P-loop containing nucleoside triphosphate hydrolases superfamily protein	0.4	0.0201	0.274312	5.69e-05	1.0598	6.27e-17	0.754341	9.97e-08
Glyma.15G086500	Eukaryotic protein of unknown function (DUF872)	-0.39	0.00585	-0.286451	0.00149649	-0.928123	3.84e-19	-0.646426	1.55e-07
Glyma.15G087200	Aldolase-type TIM barrel family protein	0.45	0.00603	0.289854	6.68e-08	-0.370617	0.00671518	-0.314275	0.0231076
Glyma.15G088000	heat shock protein 70B	-0.81	0.0114	-0.594765	4.63e-06	-3.10972	1e-37	-2.23314	7.49e-33
Glyma.15G110300	WRKY family transcription factor	-0.91	0.0217	-0.600114	0.00034936	-1.94558	2.38e-11	-1.29874	2.71e-06
Glyma.15G115600	Auxin-responsive family protein	-1.27	0.00188	-0.894194	3.87e-09	-3.24708	4.83e-24	-2.42267	2.29e-13
Glyma.15G122200	Copper transport protein family	-2.56	0.00929	-2.14765	0.00454296	-4.93057	2.4e-06	-3.34805	6.32e-07
Glyma.15G124700	ferric reduction oxidase 7	1.04	0.00134	0.707629	6.71e-34	1.1292	3.27e-05	0.73231	0.023454
Glyma.15G126800	Transducin/WD40 repeat-like superfamily protein	0.61	0.0188	0.418781	0.000887498	1.28192	1.36e-10	0.947262	8.23e-09
Glyma.15G127200	NPR1-like protein 3	-0.6	0.0281	-0.440746	0.00150622	-0.697851	0.000870281	-0.439141	0.00652808
Glyma.15G127500	Pectin lyase-like superfamily protein	0.84	0.00123	0.633082	2.38e-09	1.68777	1.08e-13	1.19361	2.12e-11
Glyma.15G131400		-4.27	0.00725	-2.76865	1.98e-08	-8.37178	4.55e-11	-6.24108	7.1e-09
Glyma.15G132500	fatty acid hydroxylase 1	0.41	0.0279	0.34265	0.00418475	1.27212	1.51e-17	0.813237	6.75e-08
Glyma.15G133600	Glycosyl hydrolases family 31 protein	-0.81	0.000118	-0.457393	5.84e-05	-1.91567	1.58e-27	-1.26309	3.47e-14
Glyma.15G148700	Cysteine proteinases superfamily protein	-0.72	0.00211	-0.548584	2.44e-06	-0.716818	0.000385084	-0.66695	0.000272419
Glyma.15G154500	Mitochondrial transcription termination factor family protein	1.23	0.00132	1.85886	0.00823951	1.5187	7.05e-07	3.14065	0.000376847
Glyma.15G158200	VQ motif-containing protein	-2.58	1.66e-05	-2.08183	2.93e-09	-5.29696	2.8e-24	-3.91597	2.21e-08
Glyma.15G160400	Ankyrin repeat family protein	-0.58	0.000408	-0.422405	3.47e-08	-0.993665	5.63e-14	-0.795883	2.83e-11
Glyma.15G160900	Disease resistance protein (TIR-NBS-LRR class) family	-1.48	0.00427	-1.07021	2.06e-06	-3.79179	3.75e-16	-2.54535	1.85e-09
Glyma.15G161000	HISTIDINE TRIAD NUCLEOTIDE-BINDING 2	0.55	0.00991	0.403679	0.00135768	1.16332	1.15e-12	0.861405	4.69e-13
Glyma.15G161100		1.43	2.07e-08	1.02792	3.36e-18	2.69686	1.21e-30	1.95334	5.75e-18
Glyma.15G161600	lectin protein kinase family protein	-1.71	6.93e-06	-1.19871	1.35e-06	-4.25571	6.65e-31	-2.84026	4.36e-23
Glyma.15G162600	H(+)-ATPase 2	-1.31	0.0271	-1.0233	0.00636654	-4.06694	2.49e-21	-2.83526	1.73e-15
Glyma.15G168500	NB-ARC domain-containing disease resistance protein	-0.93	0.000399	-0.759871	5.42e-14	-2.09274	9.71e-23	-1.68743	7.39e-13
Glyma.15G168700	Glutaredoxin family protein	-0.36	0.0281	-0.243706	0.00926238	-1.17274	6.69e-23	-0.836464	4.19e-13
Glyma.15G169500	beta-galactosidase 12	0.97	0.0379	0.644096	0.00455352	3.0675	5.39e-15	2.10671	5.4e-10
Glyma.15G170500	basic helix-loop-helix (bHLH) DNA-binding family protein	-2.52	9.5e-06	-1.99913	1.28e-06	-5.19632	5.47e-23	-3.51649	1.83e-10
Glyma.15G171000	calmodulin-binding family protein	-0.82	0.0458	-0.575514	2.06e-11	-2.65022	4.64e-20	-1.80449	2.17e-08
Glyma.15G172800	Ribosomal protein L18ae family	-1.32	0.000274	-0.92753	0.0219004	-3.69195	1.36e-27	-2.3731	5.89e-10
Glyma.15G177900	Protein kinase superfamily protein	-2.06	0.00527	-1.63712	1.5e-05	-7.42007	1.26e-18	-4.57192	4.83e-24
Glyma.15G185000	Ribosomal L18p/L5e family protein	0.37	0.0292	0.260786	1.14e-05	0.478612	0.000202736	0.329899	0.0105427
Glyma.15G197200	Mitochondrial transcription termination factor family protein	0.89	0.000324	0.665234	2.57e-12	1.25388	2.07e-09	0.927746	2.06e-06
Glyma.15G201100	flavin-dependent monooxygenase 1	1.55	0.00327	1.08914	8.8e-08	1.62087	0.000200593	1.24804	0.0112977
Glyma.15G202300	Cyclophilin-like peptidyl-prolyl cis-trans isomerase family protein	0.67	7.54e-06	0.453441	2.09e-11	1.32719	9.46e-23	0.960326	3.39e-15
Glyma.15G205900	temperature-induced lipocalin	0.64	0.000138	0.459859	1.39e-16	0.519424	0.00041207	0.354737	0.00649698
Glyma.15G211500	Kunitz family trypsin and protease inhibitor protein	-4.51	2.85e-05	-3.10645	1.08e-11	-6.40294	2.03e-12	-4.06659	0.000315371
Glyma.15G212400	LEM3 (ligand-effect modulator 3) family protein / CDC50 family protein	-0.59	0.000565	-0.401506	0.00031546	-1.55086	9.52e-32	-1.08954	1.08e-21
Glyma.15G215600	Leucine-rich repeat protein kinase family protein	1.67	0.0274	0.783702	0.0405518	5.01418	4.04e-05	1.541	0.00497666
Glyma.15G216400	ribonuclease Ps	0.38	0.0204	0.238311	0.00094254	0.854993	2.44e-12	0.747784	1.7e-10
Glyma.15G232200	sigma factor binding protein 1	-3.12	0.000743	-2.91493	0.00636654	-7.06605	1.51e-13	-4.80746	2.45e-17
Glyma.15G242900	Chalcone-flavanone isomerase family protein	0.92	0.00592	0.670709	7.67e-05	1.62423	2.62e-09	1.4235	0.000538116
Glyma.15G243100	solanesyl diphosphate synthase 1	1.18	0.00802	0.864296	1.08e-15	1.3625	0.000129648	1.01408	0.0140102
Glyma.15G249800	VQ motif-containing protein	-2.65	0.000732	-2.16963	0.0308748	-4.07841	9.77e-11	-2.67517	5.94e-10
Glyma.15G250200	receptor-like protein kinase 1	2.06	0.0223	1.40218	0.00159349	2.48624	0.00354006	2.44373	0.00175131
Glyma.15G251800	glutathione S-transferase TAU 19	-1.3	0.017	-1.02866	3.65e-06	1.13727	0.0126531	0.797679	0.0418509
Glyma.15G253500	Protein kinase superfamily protein	-0.99	0.00621	-0.738583	7.67e-06	-2.21622	2.17e-17	-1.69598	3.17e-10
Glyma.15G254900	Pentatricopeptide repeat (PPR) superfamily protein	0.48	0.0124	0.399328	0.00202026	1.80459	1.58e-35	1.29673	1.09e-21
Glyma.15G256300		-0.83	8.37e-05	-0.741341	2.07e-06	-2.14363	1.65e-35	-1.72618	7.57e-22
Glyma.15G258800	SAUR-like auxin-responsive protein family	-0.94	0.00507	-0.643301	3.06e-09	-1.63208	1.82e-09	-1.18152	6.25e-05
Glyma.15G265600	P-loop containing nucleoside triphosphate hydrolases superfamily protein	0.59	0.00191	0.423574	1.54e-06	1.01552	9.32e-11	0.663693	1.75e-06
Glyma.15G268200		-4.01	3.68e-05	-2.74211	0.0031435	-3.99454	5.19e-12	-3.42971	0.00246957
Glyma.15G268400	cofactor of nitrate reductase and xanthine dehydrogenase 2	0.69	0.00552	0.453759	0.00115275	1.16976	2.88e-09	0.912964	1.58e-07
Glyma.16G008600	Cytochrome P450 superfamily protein	-0.86	0.0106	-0.612775	8.66e-18	-2.22405	2.88e-18	-1.62876	1.73e-09
Glyma.16G010200	Tetratricopeptide repeat (TPR)-like superfamily protein	0.49	0.0117	0.358317	8.53e-05	0.813938	9.75e-08	0.527273	0.000182067
Glyma.16G014700	RING/U-box superfamily protein	-3.13	0.0271	-2.29561	0.00306716	-3.0959	0.000110682	-1.89954	0.00221953
Glyma.16G015900	Protein of unknown function (DUF1295)	-0.86	0.0215	-0.473718	0.005693	-1.61654	1.71e-08	-1.20111	5.64e-08
Glyma.16G016100	photosystem I light harvesting complex gene 2	0.93	0.00156	0.671648	1.15e-32	1.22786	2.78e-07	0.835009	0.00244515
Glyma.16G019900	D-arabinono-1,4-lactone oxidase family protein	-2.9	0.00411	-1.7824	9.11e-08	-8.12094	9.89e-17	-5.33745	3.9e-08
Glyma.16G021300	cytochrome B5 isoform E	-0.71	0.00368	-0.511422	5.52e-08	-1.72153	2.06e-19	-1.19782	1.06e-20
Glyma.16G023000	myb domain protein 111	-1.86	6.45e-05	-1.41872	1.23e-16	-5.00511	6.06e-36	-3.53691	6.6e-15
Glyma.16G024100	embryo defective 1703	0.34	0.0107	0.220265	0.00367675	0.840705	5.36e-17	0.521117	1.42e-05
Glyma.16G026900	Auxin-responsive GH3 family protein	-0.83	9.42e-05	-0.605051	0.000160806	-0.763512	3.66e-05	-0.502951	5.82e-05
Glyma.16G034900	receptor-like protein kinase 4	-0.49	0.0401	-0.321171	0.00111794	-1.14075	8.14e-12	-0.795124	2.18e-08
Glyma.16G035200		-0.61	0.0371	-0.439743	5.57e-06	-0.750358	0.000607423	-0.615036	0.00761901
Glyma.16G037100	Peptidase M50 family protein	0.45	0.00932	0.324698	1.2e-09	1.01577	1.06e-14	0.747972	1.01e-08
Glyma.16G041600	evolutionarily conserved C-terminal region 2	-0.26	0.0483	-0.186548	0.00435828	-0.418121	1.37e-05	-0.328784	0.0105829
Glyma.16G044900	glyceraldehyde 3-phosphate dehydrogenase A subunit 2	0.65	0.0344	0.470432	2.8e-15	0.662495	0.00476071	0.533477	0.0480955
Glyma.16G046000	DEAD/DEAH box helicase, putative	0.59	9.66e-06	0.400167	3.95e-05	1.44195	7.7e-37	0.969452	1.59e-15
Glyma.16G050700	GRAM domain family protein	-1.18	0.0056	-0.606882	0.0204272	-3.1972	1.71e-22	-2.11637	3.37e-20
Glyma.16G054400	WRKY DNA-binding protein 75	-2.71	6.26e-05	-1.872	3.33e-06	-4.61069	6.58e-17	-3.34694	2.28e-09
Glyma.16G055900	Peroxidase superfamily protein	-4.63	5.78e-06	-3.19743	0.00259741	-6.69945	9.24e-13	-4.47819	1.19e-16
Glyma.16G056900	Peptidase family M48 family protein	0.7	0.00328	0.509789	1.47e-18	0.748037	0.000120764	0.486241	0.0311571
Glyma.16G060700	RmlC-like cupins superfamily protein	-6.24	0.000753	-3.58002	8.39e-08	-5.2828	0.000850303	-3.31528	1.29e-06
Glyma.16G060800	RmlC-like cupins superfamily protein	-5.92	0.00025	-3.96587	2.26e-05	-7.24171	1.4e-06	-4.19581	8.92e-07
Glyma.16G061800	glutamate receptor 2.5	-1.44	0.0107	-1.16773	1.12e-07	-3.59176	6.73e-17	-2.76808	1.93e-11
Glyma.16G062600	lysine histidine transporter 1	-1.21	0.0384	-0.941513	0.0268432	-3.52509	2.56e-17	-2.55017	9.74e-16
Glyma.16G063200	glucose-6-phosphate dehydrogenase 6	-0.99	0.00301	-0.701222	0.000321887	-3.13798	2.83e-33	-2.16915	2.92e-31
Glyma.16G069200	Protein kinase superfamily protein	-0.47	0.03	-0.371464	0.00264469	-1.39324	1.94e-20	-1.02441	1.7e-12
Glyma.16G075800	Pectinacetylesterase family protein	0.71	0.0155	0.602157	0.00774797	1.03091	1.19e-05	0.941991	0.0001
Glyma.16G076300	Long-chain fatty alcohol dehydrogenase family protein	0.91	0.0387	0.61952	1.16e-11	2.84299	5.04e-18	2.04787	5.6e-08
Glyma.16G076400	Protein of unknown function (DUF1218)	-1.51	0.0178	-1.15122	0.000342051	-3.39185	1.04e-12	-2.69464	2.76e-05
Glyma.16G078900	Protein kinase family protein with leucine-rich repeat domain	-1.52	6.33e-05	-1.10468	2.79e-05	-3.7902	3.1e-34	-2.67915	1.97e-18
Glyma.16G079200	BAK1-interacting receptor-like kinase 1	-0.56	0.0221	-0.397313	0.000110035	-2.08365	2.48e-32	-1.4862	1.67e-27
Glyma.16G080800	Yippee family putative zinc-binding protein	-0.9	0.00345	-0.651005	5.69e-06	-2.45581	2.33e-25	-1.82864	8.25e-23
Glyma.16G090700	RPM1 interacting protein 4	-0.46	0.00236	-0.328259	8.9e-05	-1.12821	1.64e-21	-0.824058	1.94e-11
Glyma.16G096600	phototropin 2	0.55	0.00254	0.386674	3.49e-11	0.883587	1.96e-09	0.598634	6.31e-06
Glyma.16G102000	C2H2 type zinc finger transcription factor family	-1.19	0.0256	-0.839893	0.00603502	-3.12272	9.4e-15	-2.22916	7.19e-08
Glyma.16G103900	pinoresinol reductase 1	-1.72	5.2e-09	-1.25676	1.56e-13	-4.93463	3.51e-76	-3.54745	2.32e-40
Glyma.16G106500	putrescine-binding periplasmic protein-related	0.57	0.00249	0.400459	0.00147634	0.442865	0.00552507	0.388637	0.0356128
Glyma.16G132500	alpha/beta-Hydrolases superfamily protein	-2.11	5.6e-05	-1.61329	0.00109939	-5.01802	9.36e-24	-3.61313	5.37e-18
Glyma.16G137200	disease resistance protein (TIR-NBS-LRR class), putative	-1.14	0.0182	-0.823272	2.26e-12	-2.78532	1.22e-14	-2.01963	5.39e-05
Glyma.16G138000	alpha/beta-Hydrolases superfamily protein	0.88	0.00196	0.635985	1.12e-26	1.01871	1.32e-05	0.762962	0.00247751
Glyma.16G141200	Protein phosphatase 2C family protein	0.65	0.0135	0.50139	2.6e-05	0.754344	0.000352621	0.634239	0.00101392
Glyma.16G145200	methyl esterase 5	-2.76	0.000826	-2.17751	3.33e-05	-4.66929	1.66e-08	-3.33493	5.42e-07
Glyma.16G145600	Seven transmembrane MLO family protein	-3.1	0.000314	-2.82642	0.00735084	-6.77823	3.56e-14	-3.90404	2.32e-16
Glyma.16G146700	phosphate transporter 3;1	-1.98	0.0037	-1.43223	0.0475009	-4.14041	3.57e-15	-2.70958	1.53e-17
Glyma.16G147900	Protein of unknown function (DUF3754)	0.51	0.028	0.343727	0.000476166	1.45192	5.42e-17	0.905288	8.65e-10
Glyma.16G151500	NAC domain containing protein 47	-1.92	0.0295	-1.54856	0.00165049	-4.23137	4.17e-11	-2.8184	5.79e-05
Glyma.16G155700	glutathione-disulfide reductase	-0.27	0.0182	-0.193811	0.00190323	-0.674193	3.72e-15	-0.465538	0.000180924
Glyma.16G156300	5\'-3\' exonuclease family protein	0.34	0.0356	0.243958	0.000313637	0.828443	1.77e-12	0.587211	6.71e-07
Glyma.16G159100	Disease resistance protein (TIR-NBS-LRR class) family	-1.03	0.0212	-0.645051	0.0329789	-2.64613	9.61e-16	-1.75093	4.03e-13
Glyma.16G159300	Disease resistance protein (TIR-NBS-LRR class) family	-1.55	0.00177	-1.05178	0.00109229	-5.90338	1.11e-17	-5.37712	2.52e-29
Glyma.16G162400	Pyridoxal phosphate (PLP)-dependent transferases superfamily protein	-9.34	4.17e-07	-5.27841	1.87e-27	-10.6693	5.4e-11	-6.65641	3.3e-16
Glyma.16G166600		-1.06	0.0289	-0.811322	0.00347454	-7.14645	1.8e-76	-5.25653	1.08e-33
Glyma.16G167200	tubby like protein 5	-0.43	0.0267	-0.295235	0.0340424	-0.922549	9.95e-11	-0.612533	2.94e-07
Glyma.16G170000		-3.82	0.0128	-1.37649	8.21e-05	-5.47858	4.02e-06	-3.76029	2.35e-11
Glyma.16G173500	SLAC1 homologue 3	1.29	0.00414	1.04911	3.91e-14	2.56344	1.41e-11	1.72935	0.00042982
Glyma.16G173900	disease resistance family protein / LRR family protein	-1.6	1.1e-05	-0.965249	5.64e-06	-5.35578	5.03e-62	-3.80421	4.53e-37
Glyma.16G174000	receptor like protein 1	-1.74	4.83e-07	-1.33933	8.03e-14	-6.3001	5.92e-70	-3.88389	1.08e-19
Glyma.16G174600	disease resistance family protein / LRR family protein	-1.37	0.00208	-1.51501	5.49e-05	-5.68615	6.44e-46	-3.36677	1.21e-07
Glyma.16G174700	disease resistance family protein / LRR family protein	-1.3	0.0024	-1.03854	7.79e-05	-5.33917	2.33e-50	-3.52203	8.32e-21
Glyma.16G175100	disease resistance family protein / LRR family protein	-1.16	0.00476	-0.925188	0.000348004	-5.26139	4.66e-52	-3.94628	1.58e-16
Glyma.16G176200	phosphatase-related	-0.32	0.00405	-0.244916	5.6e-06	-0.864639	2.31e-24	-0.608927	4.78e-06
Glyma.16G176600	disease resistance family protein / LRR family protein	-1.51	0.0187	-0.962973	1.09e-05	-3.63758	3.33e-14	-2.31351	0.000188148
Glyma.16G176900	disease resistance family protein / LRR family protein	-1.2	0.0177	-0.901725	1.57e-07	-4.04253	1.24e-27	-2.72318	2.72e-10
Glyma.16G189300	Copper transport protein family	-1.1	0.0131	-0.766461	0.00264824	-1.51795	1.06e-05	-0.811104	0.00916543
Glyma.16G194100	membrane-associated progesterone binding protein 3	0.64	0.00156	0.393648	0.000430019	0.625086	0.000233942	0.408021	0.00171673
Glyma.16G195600	cytochrome P450, family 71, subfamily A, polypeptide 26	-4.74	2.62e-08	-3.19303	3.78e-15	-8.98691	5.61e-25	-6.22549	3.07e-16
Glyma.16G199200	GroES-like zinc-binding alcohol dehydrogenase family protein	0.49	0.0296	0.326214	2.26e-09	0.609171	0.000377468	0.395306	0.0286884
Glyma.16G199800		-1.9	4.87e-06	-1.24405	0.0022311	-2.48779	5.65e-11	-2.0231	6.32e-05
Glyma.16G199900	peptidoglycan-binding LysM domain-containing protein	-2.36	0.000718	-1.90781	0.00605472	-4.29722	2.72e-13	-3.10583	1.89e-15
Glyma.16G201500	Protein kinase superfamily protein	-1.02	8.52e-07	-0.587414	1.82e-07	-1.52202	3.83e-18	-0.909775	1.2e-09
Glyma.16G202000	Embryo-specific protein 3, (ATS3)	-2.7	0.00232	-3.45363	0.0033361	-5.17381	1.67e-11	-4.67914	9.12e-09
Glyma.16G204100	Double Clp-N motif protein	0.34	0.0219	0.267196	0.000120198	0.429845	0.000177748	0.361961	0.0039523
Glyma.16G205100	Leucine-rich repeat protein kinase family protein	1.81	8.19e-07	1.0394	0.000227504	3.48939	1.4e-10	2.06746	8.04e-06
Glyma.16G205500	Arabidopsis thaliana protein of unknown function (DUF794)	0.52	0.0278	0.338688	1.19e-08	0.861212	1.03e-06	0.591949	0.000163082
Glyma.16G208300	carboxyesterase 18	1.05	0.00172	0.763082	2.15e-15	2.39764	3.32e-19	1.79958	2.75e-09
Glyma.16G208800	SWIB/MDM2 domain; Plus-3;GYF	-0.88	0.0203	-0.675811	0.00118188	-1.37386	2.47e-06	-0.922705	0.000451098
Glyma.16G212600	GRAM domain-containing protein / ABA-responsive protein-related	-0.94	1.21e-05	-0.701362	2.22e-13	-1.87858	5.92e-27	-1.3306	1.2e-14
Glyma.16G212900	YELLOW STRIPE like 7	-1.11	2.55e-09	-0.834962	6.21e-09	-1.54502	9.32e-21	-1.1068	4.92e-13
Glyma.16G213700	Disease resistance protein (TIR-NBS-LRR class) family	1.35	2.77e-08	0.938978	1.2e-23	1.31575	1.26e-09	1.17892	3.76e-18
Glyma.16G213800	Disease resistance protein (TIR-NBS-LRR class) family	-1.19	0.000344	-0.864463	7.47e-06	-1.209	1.33e-05	-1.06228	2.03e-05
Glyma.16G213900	Disease resistance protein (TIR-NBS-LRR class) family	-1.93	1.25e-07	-2.6376	1.34e-22	-2.55357	1.66e-16	-2.57798	2.64e-24
Glyma.16G214000	disease resistance protein (TIR-NBS-LRR class), putative	-3.01	1.78e-15	-3.33715	2.63e-06	-3.61111	7.2e-23	-3.76408	1.9e-09
Glyma.16G214100	Disease resistance protein (TIR-NBS-LRR class) family	-1.54	7.35e-09	-1.72644	2.63e-13	-1.3573	5.56e-09	-2.10141	5.21e-14
Glyma.16G214500	Disease resistance protein (TIR-NBS-LRR class) family	-3.54	1.78e-09	-6.12534	0.00151733	-4.13168	5.04e-15	-8.00317	1.11e-179
Glyma.16G215100	disease resistance protein (TIR-NBS-LRR class), putative	1.74	1.57e-15	4.31982	3.47e-25	1.2025	7.41e-09	3.71637	0.000212364
Glyma.16G218000	cyclic nucleotide-binding transporter 1	-0.31	0.012	-0.207058	0.000442646	-0.539109	6.54e-09	-0.382974	0.00360372
Glyma.16G219800	WRKY DNA-binding protein 70	-2.49	0.000582	-2.0986	1.29e-05	-3.86698	2.16e-05	-3.09001	1.3e-06
Glyma.16G220900	HAD superfamily, subfamily IIIB acid phosphatase	-2.48	0.00488	-1.97059	3.26e-11	-3.99477	3.79e-09	-3.47247	0.0021926
Glyma.17G005000	Adenine nucleotide alpha hydrolases-like superfamily protein	-1.54	0.0416	-1.07249	0.0153519	-3.47246	8.56e-11	-2.76999	7.55e-06
Glyma.17G005100	Sec14p-like phosphatidylinositol transfer family protein	-0.69	0.0222	-0.505618	4.39e-15	-1.65219	6.04e-14	-1.22647	3.73e-08
Glyma.17G006500	pentatricopeptide (PPR) repeat-containing protein	0.36	0.00922	0.248642	0.0143024	0.405914	0.000218134	0.264789	0.0415088
Glyma.17G008000	Auxin-responsive family protein	-3.8	6.52e-05	-2.83945	0.0110656	-4.52074	8.17e-11	-3.22267	3.38e-12
Glyma.17G010600	transcription factor jumonji (jmjC) domain-containing protein	-0.63	0.0108	-0.456122	1.51e-08	-1.25487	4.1e-11	-0.889018	1.91e-11
Glyma.17G029300		1.14	0.00542	0.809428	0.00428777	1.25562	0.000624967	1.09849	0.00364349
Glyma.17G030000	MLP-like protein 423	-2.44	1e-11	-1.65105	7.42e-07	-4.2101	3.89e-35	-3.09627	6.24e-13
Glyma.17G030100	MLP-like protein 423	-1.51	0.00573	-1.16529	0.00645604	-4.57384	2.67e-27	-3.33255	2.02e-22
Glyma.17G030300		-3.2	0.00206	-2.20739	6.27e-07	-7.49879	7.64e-19	-5.86699	2.44e-15
Glyma.17G030400	MLP-like protein 423	-3.64	0.00966	-3.03682	0.00333829	-7.61126	8.72e-12	-6.07011	6.02e-07
Glyma.17G032000	secretion-associated RAS super family 2	-0.81	0.0156	-0.592428	1.49e-05	-1.55124	5.89e-10	-1.19235	1.66e-07
Glyma.17G037100	Glycosyl hydrolase superfamily protein	0.79	0.0482	0.527943	8.17e-07	3.86116	4.82e-39	2.85076	6.02e-22
Glyma.17G037400	Plant neutral invertase family protein	0.86	0.0117	0.626117	4.89e-23	0.630897	0.0258056	0.653245	0.0221899
Glyma.17G039200	pleiotropic drug resistance 9	-0.81	9.79e-06	-0.613708	5.77e-05	-1.6166	2.49e-26	-1.12036	1.19e-22
Glyma.17G041000	Pseudouridine synthase family protein	0.56	0.00862	0.397197	5.36e-06	1.08715	1.07e-10	0.64082	2.77e-06
Glyma.17G041200	P-glycoprotein 11	-3.55	2.12e-07	-2.12036	2.15e-05	-5.72702	1.34e-21	-3.89124	3.29e-16
Glyma.17G046500	Thioredoxin superfamily protein	0.79	3.69e-05	0.539797	2.21e-27	1.25504	1.34e-14	0.905905	4.22e-10
Glyma.17G046600	flavin-dependent monooxygenase 1	0.83	3.72e-06	-2.58946	0.00081532	1.32528	1.34e-17	-3.80123	3.4e-09
Glyma.17G052400	MAP kinase kinase 2	-0.48	0.00038	-0.400506	1.39e-08	-1.16293	7.66e-27	-0.955319	2.47e-16
Glyma.17G053600	calmodulin-binding family protein	-2.2	2.32e-07	-1.46306	1.58e-09	-5.9444	3.49e-33	-4.00252	1.48e-20
Glyma.17G056900	Protein kinase superfamily protein	-0.73	0.0268	-0.537148	6.07e-09	-1.5541	1.39e-10	-1.13175	2.1e-07
Glyma.17G059100	chloroplast import apparatus 2	0.53	6.37e-05	0.390734	1.34e-12	0.776578	5.62e-12	0.590069	1.44e-06
Glyma.17G059500	ENTH/ANTH/VHS superfamily protein	-1.44	0.0137	-0.819925	0.0124398	-3.7787	5.36e-14	-2.41301	1.52e-10
Glyma.17G061800	H(+)-ATPase 2	-1.53	0.00256	-1.11934	0.00129423	-3.61312	1.93e-19	-2.47785	1.02e-11
Glyma.17G061900	homogentisate phytyltransferase 1	1.19	0.000313	0.731841	2.82e-09	2.90674	7.48e-25	1.83797	5.69e-18
Glyma.17G064400	4-coumarate:CoA ligase 2	1.72	0.000569	1.24882	2.17e-14	2.45536	3.49e-08	1.59337	0.000200338
Glyma.17G075900	Ribosomal protein L10 family protein	0.58	1.95e-09	0.403041	2.52e-15	0.715034	4.52e-16	0.41239	0.00206691
Glyma.17G076100	Glycosyl hydrolase family protein with chitinase insertion domain	-2.78	0.0429	-1.84764	0.00402799	-4.58551	4.36e-06	-2.56961	0.0334935
Glyma.17G076500	glucuronidase 2	-0.67	0.0318	-0.466292	0.00239051	-2.04708	6.75e-18	-1.44268	6.39e-12
Glyma.17G076600	soluble N-ethylmaleimide-sensitive factor adaptor protein 33	-0.88	0.00174	-0.641747	0.000143362	-2.24192	2.78e-25	-1.57748	8.62e-27
Glyma.17G087400	Sec14p-like phosphatidylinositol transfer family protein	0.49	0.0275	0.294312	0.00779324	1.33767	1.66e-14	0.940117	5.01e-09
Glyma.17G089200	pantothenate kinase 2	-0.43	0.00898	-0.295118	0.00978893	-1.383	5.55e-30	-0.971779	1.67e-16
Glyma.17G089500	Protein of unknown function (DUF1645)	-0.99	0.00537	-0.638802	0.0152947	-1.69379	1.96e-09	-1.22985	1.4e-06
Glyma.17G090000	Protein kinase superfamily protein	1.31	0.0266	1.0099	7.18e-05	3.28832	2.51e-07	2.50702	1.35e-05
Glyma.17G094300	plastid transcriptionally active 2	0.36	0.0115	0.259092	4.22e-05	0.688147	2.96e-10	0.449657	0.000240364
Glyma.17G100700	Pyridine nucleotide-disulphide oxidoreductase family protein	0.64	5.97e-06	0.449396	7.44e-11	0.785002	1.96e-10	0.588258	7.78e-05
Glyma.17G101300	AGAMOUS-like 65	0.73	0.0114	0.476687	0.0182939	1.04066	1.66e-05	0.642729	0.00176786
Glyma.17G117800	Protein kinase superfamily protein	-1.19	0.00062	-0.714021	1.88e-06	-2.06557	1.13e-13	-1.45723	1.94e-09
Glyma.17G123800	ATPase E1-E2 type family protein / haloacid dehalogenase-like hydrolase family protein	-0.92	0.029	-0.589819	0.00210897	-2.11258	5e-12	-1.53547	4.36e-08
Glyma.17G125600	proline transporter 1	-2.29	0.0206	-1.71198	0.000626175	-3.53437	1.38e-06	-2.55426	4.47e-06
Glyma.17G127000	GDSL-like Lipase/Acylhydrolase superfamily protein	1.06	0.0114	0.799047	4.19e-06	1.03066	0.00953964	0.836379	0.0134711
Glyma.17G130100	ATP synthase delta-subunit gene	0.61	0.0282	0.439627	1.08e-11	0.907112	1.33e-05	0.702039	0.00294696
Glyma.17G134200	cytochrome P450, family 706, subfamily A, polypeptide 4	1.15	0.000588	0.804828	1.13e-13	1.37681	2.62e-06	0.962212	0.000736803
Glyma.17G136300	ACT domain repeat 8	-1.02	0.0308	-0.798173	0.00171034	-1.71504	3.92e-06	-1.2086	8.59e-05
Glyma.17G137300	Bifunctional inhibitor/lipid-transfer protein/seed storage 2S albumin superfamily protein	-2.5	0.00735	-1.94321	0.0092069	-4.89643	3.25e-11	-3.63554	9.58e-07
Glyma.17G140600	Lactate/malate dehydrogenase family protein	0.97	0.00151	0.650437	5.48e-09	1.77105	1.75e-12	1.29535	2.94e-09
Glyma.17G140700	Ubiquitin-like superfamily protein	-0.52	0.00306	-0.339015	0.000567444	-0.755293	6.24e-08	-0.57356	3.42e-05
Glyma.17G143400	Tryptophan RNA-binding attenuator protein-like	-0.48	0.0347	-0.366679	0.000220793	-0.486348	0.00484644	-0.32844	0.0235332
Glyma.17G145400	ethylene responsive element binding factor 1	-1.47	0.00177	-0.972081	3.04e-06	-1.57218	4.45e-05	-0.972448	0.00735179
Glyma.17G147500	expansin-like B1	-8.27	5.16e-05	-5.08806	3.81e-27	-8.7212	7.04e-10	-5.22512	7.49e-05
Glyma.17G154500	plant intracellular ras group-related LRR 4	0.64	0.0379	0.437594	2.11e-13	0.998074	1.63e-05	0.690404	0.00393607
Glyma.17G158500	Thioredoxin superfamily protein	0.65	0.00191	0.460498	2.93e-09	0.779631	8.87e-06	0.537449	1.68e-05
Glyma.17G166600		-2.6	3.58e-06	-1.59066	9.8e-07	-5.09305	7.22e-22	-3.56804	3.65e-08
Glyma.17G172400	basic helix-loop-helix (bHLH) DNA-binding superfamily protein	-1.58	0.00481	-0.920455	0.0135158	8.45165	7.84e-11	4.93583	9.3e-23
Glyma.17G174500	zeaxanthin epoxidase (ZEP) (ABA1)	1.07	1.9e-06	0.770876	1.87e-38	1.39396	7.5e-13	0.948237	1.38e-06
Glyma.17G176200	NAD(P)-binding Rossmann-fold superfamily protein	0.39	0.0359	0.242114	0.00755503	1.39818	2.91e-24	0.886899	4.96e-12
Glyma.17G205000	2Fe-2S ferredoxin-like superfamily protein	1.02	6.78e-08	0.721458	6.03e-16	1.35641	5.71e-15	0.947078	1.12e-10
Glyma.17G205900	CBS domain-containing protein with a domain of unknown function (DUF21)	-1.25	0.000601	-0.970944	0.000806418	6.24438	1.34e-36	4.95951	7.09e-15
Glyma.17G220100	Pentatricopeptide repeat (PPR) superfamily protein	0.73	0.0188	0.495607	0.0281369	-1.96846	8.5e-18	-1.33731	8.94e-28
Glyma.17G220200	Protein of unknown function (DUF1350)	0.86	9.58e-10	0.560647	3.31e-18	1.03702	4.29e-16	0.740964	2.71e-10
Glyma.17G224800	WRKY DNA-binding protein 50	-1.7	0.0245	-1.23366	4.07e-07	-4.50672	3.58e-14	-3.81015	0.0114055
Glyma.17G228400	Fatty acid/sphingolipid desaturase	0.73	0.000698	0.546448	2.71e-06	2.45949	7.58e-41	1.61347	1.07e-19
Glyma.17G228700	cytokinin-responsive gata factor 1	0.89	0.00122	0.678131	9.15e-10	2.38396	9.33e-26	1.65695	7.61e-10
Glyma.17G232300		0.56	0.0298	0.252257	5.38e-06	0.754117	0.000130005	0.77792	1.04e-07
Glyma.17G234800	ZCF37	-1.46	0.0173	-0.846165	0.0467716	-3.318	4.61e-12	-2.56598	3.31e-11
Glyma.17G240000	proteinaceous RNase P 1	0.33	0.0132	0.228002	0.00123316	0.807705	6.81e-16	0.264812	0.0435941
Glyma.17G244500	P-loop containing nucleoside triphosphate hydrolases superfamily protein	-1.42	0.00229	-1.17812	1.44e-05	-3.32929	7.52e-17	-2.16362	2.59e-16
Glyma.17G245100	Protein of unknown function (DUF1645)	-1.97	5.55e-08	-1.47726	0.0001254	-2.6794	6.88e-19	-1.94892	3.52e-17
Glyma.17G255100	salt tolerance homolog2	-0.88	0.0083	-0.548234	0.000639388	-1.06122	1.98e-05	-0.841764	4.41e-06
Glyma.17G258200	GAST1 protein homolog 1	-0.82	0.0271	-0.701177	5.11e-05	1.06887	0.000142013	0.842818	0.00627763
Glyma.17G259000	Calcium-dependent lipid-binding (CaLB domain) family protein	0.92	0.000353	0.635824	9.61e-28	1.02265	2.5e-06	0.764299	0.000388457
Glyma.18G000300	alpha/beta-Hydrolases superfamily protein	0.65	0.0281	0.468327	7.54e-17	1.3068	2.8e-09	0.921509	2.57e-05
Glyma.18G004200	MAC/Perforin domain-containing protein	-1.59	0.00735	-0.973349	0.00463942	-4.61625	2.28e-21	-3.47242	1.1e-08
Glyma.18G004400	15-cis-zeta-carotene isomerase	0.79	0.0195	0.517225	0.00799375	2.36416	1.13e-18	1.65332	1.53e-10
Glyma.18G006100		0.47	0.0113	0.271238	1.11e-05	0.664633	4.86e-06	0.525047	4.22e-05
Glyma.18G007600	Microsomal signal peptidase 12 kDa subunit (SPC12)	-0.55	0.003	-0.402014	0.000354367	-0.461825	0.00283069	-0.357755	0.039206
Glyma.18G013100	Copine (Calcium-dependent phospholipid-binding protein) family	-0.41	0.0262	-0.317225	4.15e-06	-1.30241	1.46e-22	-0.843568	2.67e-13
Glyma.18G014700		-1.86	0.0248	-1.4581	0.0189603	-3.63139	7.96e-10	-2.54472	0.000183543
Glyma.18G017000	RAB GTPase homolog H1E	-0.84	0.0314	-0.47154	5.52e-05	-1.8879	3.1e-11	-1.81644	1.59e-09
Glyma.18G022800		0.64	0.00142	0.456979	1.48e-10	1.31007	1.51e-15	0.920977	7.16e-11
Glyma.18G026600	Double Clp-N motif-containing P-loop nucleoside triphosphate hydrolases superfamily protein	0.54	0.000172	0.36498	8.1e-07	1.5466	3.52e-35	1.07651	7.41e-21
Glyma.18G028400	light harvesting complex photosystem II	0.61	0.000149	0.444215	7.08e-18	1.28362	5.87e-22	0.952433	2.28e-08
Glyma.18G030400	sedoheptulose-bisphosphatase	0.61	0.00786	0.438681	2.7e-18	0.648579	0.000495372	0.472539	0.0121984
Glyma.18G032100	ROP guanine nucleotide exchange factor 5	1.14	0.00172	0.817089	1.85e-06	2.78627	9.18e-20	2.0335	1.51e-08
Glyma.18G033400		-2.7	0.00104	-2.23151	0.0218276	-6.62469	1.15e-06	-3.86764	5.13e-08
Glyma.18G038500	protein kinase 1B	-1.21	0.0365	-0.871154	1.43e-05	-1.80874	1.81e-05	-1.40961	0.00134446
Glyma.18G047800	Late embryogenesis abundant (LEA) hydroxyproline-rich glycoprotein family	-2.75	7.05e-05	-2.03652	8.35e-16	-4.90475	1.32e-18	-3.19985	6.13e-09
Glyma.18G047900	nodulin MtN21 /EamA-like transporter family protein	0.61	0.00315	0.407622	1.92e-06	0.797168	4.04e-06	0.465445	0.00511456
Glyma.18G049200	Ribosomal protein L17 family protein	0.43	0.0316	0.302329	2.77e-08	0.700378	1.95e-06	0.512189	0.000874427
Glyma.18G050700	Leucine-rich repeat protein kinase family protein	-0.85	0.00637	-0.552173	0.00184846	-2.11689	3.1e-19	-1.47941	3e-19
Glyma.18G056600	WRKY DNA-binding protein 33	-2.35	0.00154	-1.88837	0.00221907	-5.32466	1.32e-18	-3.82889	5.78e-17
Glyma.18G057900	NAD(P)-binding Rossmann-fold superfamily protein	1.11	4.03e-05	0.812416	2.09e-59	3.63449	1.7e-50	2.48227	3.91e-23
Glyma.18G061100	glutamine-dependent asparagine synthase 1	-1.66	0.000852	-1.15673	1.83e-15	-2.96327	1.24e-13	-2.19028	3.42e-07
Glyma.18G065900		0.65	0.00874	0.465476	5.8e-06	0.590861	0.00386805	0.429375	0.0256256
Glyma.18G066000	phosphate transporter 4;1	0.84	6.65e-05	0.591555	8.1e-32	0.842803	4.45e-06	0.577054	0.00508497
Glyma.18G067200	alpha-glucan phosphorylase 2	0.48	0.000294	0.350548	2.53e-12	0.725767	4.59e-11	0.583876	0.000162455
Glyma.18G074600	RING/U-box superfamily protein	1.11	0.00763	0.775083	0.000901219	2.78043	1.18e-10	1.90844	0.000103057
Glyma.18G075400	Protein of unknown function DUF106, transmembrane	-0.32	0.0159	-0.174286	0.0455212	-0.772356	3.84e-15	-0.291876	0.0273549
Glyma.18G077900	Disease resistance protein (CC-NBS-LRR class) family	-1.3	0.000569	-0.897086	9.87e-12	-1.35628	9.62e-06	-1.04197	0.000268864
Glyma.18G080900	multidrug resistance-associated protein 3	-0.51	0.0296	-0.359135	0.0022811	-1.00154	4.67e-09	-0.720406	4.81e-07
Glyma.18G081100	scarecrow-like 5	-0.58	0.0406	-0.426454	0.00423682	-1.81639	1.49e-19	-1.27342	7.62e-13
Glyma.18G089400	homolog of bacterial cytokinesis Z-ring protein FTSZ 1-1	0.47	0.0417	0.316843	0.000135597	0.977393	7.24e-09	0.709187	1.71e-07
Glyma.18G096700		-4.05	4.39e-05	-2.56504	0.00331247	-6.6229	1.3e-12	-4.5759	6.74e-17
Glyma.18G099700	Major facilitator superfamily protein	-0.76	0.0176	-0.486855	0.0057582	-1.21767	4.66e-07	-0.716516	0.00157157
Glyma.18G102400	Ras-related small GTP-binding family protein	-1.15	0.00177	-0.818748	2.01e-05	-2.58664	8.43e-18	-1.73137	1.01e-21
Glyma.18G109900	ATP-dependent caseinolytic (Clp) protease/crotonase family protein	-0.47	0.0165	-0.297264	0.000133082	-1.01817	1.2e-12	-0.726855	1.28e-09
Glyma.18G114900	photosystem II subunit P-1	0.7	0.0031	0.512632	7.11e-23	1.17291	4.43e-10	0.895983	8.27e-06
Glyma.18G118300		-4.98	0.00318	-2.95628	5.19e-05	-5.79123	1.16e-06	-3.6858	6.14e-10
Glyma.18G127200	nitrate transporter 1.7	-2.58	1.35e-08	-1.82675	3.02e-09	-2.84808	4e-14	-2.00897	3.74e-12
Glyma.18G127400	thioredoxin 2	-0.63	0.00862	-0.450648	0.000130986	-2.9076	6.63e-46	-2.08958	3.03e-25
Glyma.18G138300	Oxidoreductase, zinc-binding dehydrogenase family protein	0.53	0.00802	0.357433	4.4e-12	1.06976	2.84e-12	0.822674	1.38e-06
Glyma.18G138400	carbonic anhydrase 2	-0.64	0.0156	-0.439142	0.00011312	-1.68564	4.95e-16	-1.15921	2.03e-11
Glyma.18G148700	Deoxyxylulose-5-phosphate synthase	-2.05	0.00822	-1.37709	0.000356887	-4.53842	3.07e-14	-2.85336	0.000137433
Glyma.18G158100	rotamase FKBP 1	-0.35	0.0289	-0.269817	0.012293	-0.939498	1.02e-15	-0.693463	7.71e-07
Glyma.18G159900	Integrase-type DNA-binding superfamily protein	-0.58	0.0155	-0.402501	4.43e-06	-1.3265	5.86e-14	-0.840574	7.51e-07
Glyma.18G172100	vesicle-associated membrane protein 725	-2.83	8.53e-05	-1.87488	4.42e-05	-4.86331	2.3e-19	-3.0261	1.85e-15
Glyma.18G182000	Oxysterol-binding family protein	-0.85	3.59e-16	-0.602857	2.56e-20	-1.46044	1.15e-58	-1.04391	5.15e-20
Glyma.18G184000		1.16	0.0096	0.850169	7.14e-45	2.51205	3.02e-13	1.83962	6.17e-05
Glyma.18G190700	Adenine nucleotide alpha hydrolases-like superfamily protein	-0.98	0.00343	-0.752945	1.03e-05	-2.71798	1.32e-25	-1.93499	5.33e-16
Glyma.18G192800	Arabidopsis Inositol phosphorylceramide synthase 1	-1.23	0.0011	-0.76208	1.16e-10	-2.45933	1.16e-16	-1.78676	4.46e-09
Glyma.18G193400	Laccase/Diphenol oxidase family protein	-1.84	0.03	-1.37002	0.00108387	-7.94938	5.2e-30	-5.75105	6.42e-11
Glyma.18G198800	Protein kinase family protein with leucine-rich repeat domain	-1.85	0.00329	-1.29395	0.0170998	-4.87532	5.23e-21	-3.30168	1.47e-11
Glyma.18G199000	Leucine-rich repeat receptor-like protein kinase family protein	-1.91	0.000113	-1.27007	1.76e-19	-3.90946	3.18e-20	-2.25015	2.63e-10
Glyma.18G200200	Protein of unknown function, DUF647	0.88	0.00573	0.588202	0.00603566	1.37824	6.13e-08	0.8478	0.00280177
Glyma.18G204800	ammonium transporter 2	-1.96	6.47e-13	-1.30713	2.1e-36	-3.37707	3.83e-45	-2.32862	4.44e-21
Glyma.18G206400	Leucine-rich repeat protein kinase family protein	1.03	0.0293	0.613477	0.0118094	3.08113	1.15e-14	2.4537	6.53e-11
Glyma.18G208800	WRKY DNA-binding protein 33	-1.74	0.00311	-1.20909	2.94e-06	-3.8686	8.72e-17	-2.79502	1.96e-09
Glyma.18G211000	Peroxidase superfamily protein	-1.99	1.1e-05	-1.43226	6.34e-10	-1.69478	2.06e-05	-1.11689	0.00616397
Glyma.18G211100	Peroxidase superfamily protein	-5.47	0.00138	-3.33979	6.32e-19	-6.04408	1.03e-05	-3.75335	0.0212925
Glyma.18G214700	MAC/Perforin domain-containing protein	-4.57	0.00272	-3.22539	1.32e-06	-5.2293	6.1e-07	-3.36656	1.92e-07
Glyma.18G215500	Protein kinase superfamily protein	0.9	0.00178	0.476281	0.00585088	0.837028	0.000591447	0.509401	0.0354624
Glyma.18G217000	Leucine-rich repeat protein kinase family protein	-0.83	0.00121	-0.578261	2.41e-05	-1.6454	4.27e-16	-1.13661	6.23e-12
Glyma.18G219600	cysteine-rich RLK (RECEPTOR-like protein kinase) 23	-1.36	3.77e-06	-1.01018	9.57e-12	-7.83726	1.13e-126	-5.79467	3.89e-93
Glyma.18G219700	cysteine-rich RLK (RECEPTOR-like protein kinase) 23	-1.32	8.64e-06	-0.934159	4.44e-06	-6.59129	3.63e-129	-4.11911	5.42e-103
Glyma.18G220600	NAD(P)-binding Rossmann-fold superfamily protein	-2.21	0.00115	-1.76977	7.76e-05	-5.50285	4.16e-23	-4.10105	2.03e-09
Glyma.18G223900	early nodulin-like protein 18	-0.88	0.0187	-0.60656	0.0186445	-2.4384	8.76e-19	-1.68168	1.4e-14
Glyma.18G225700	shaggy-like protein kinase 32	-1.23	0.00164	-0.779447	0.00168894	-2.46832	1.59e-16	-1.7467	2.84e-15
Glyma.18G226300	NB-ARC domain-containing disease resistance protein	0.83	0.000326	0.507773	2.51e-06	2.28021	4.39e-34	1.49656	5.45e-27
Glyma.18G228400	EXS (ERD1/XPR1/SYG1) family protein	-0.56	0.0441	-0.422138	0.000981656	-1.06245	1e-07	-0.661776	4.54e-05
Glyma.18G230800	C2 calcium/lipid-binding plant phosphoribosyltransferase family protein	-1.5	0.00119	-0.928683	0.0255933	-3.96401	1.06e-24	-2.82205	8.47e-33
Glyma.18G236800	MAP kinase 4	-0.78	0.000111	-0.583352	2.41e-07	-2.2622	4.84e-42	-1.52982	2.79e-26
Glyma.18G243300	glutamine-fructose-6-phosphate transaminase (isomerizing)s;sugar binding;transaminases	-0.7	0.000742	-0.508572	0.000905506	-1.26902	7e-14	-0.886493	1.13e-13
Glyma.18G244900	2-phosphoglycolate phosphatase 1	0.51	0.0342	0.37586	3.85e-14	0.946197	1.08e-07	0.671926	0.000620891
Glyma.18G246700	Rhodanese/Cell cycle control phosphatase superfamily protein	0.62	0.0182	0.410555	0.00037746	1.02271	3.48e-07	0.692782	0.00022694
Glyma.18G247600	Ankyrin repeat family protein	-1.31	0.0247	-1.02331	1.58e-05	-4.01878	9.38e-21	-2.90573	4.95e-10
Glyma.18G254000	Leucine-rich repeat receptor-like protein kinase family protein	-1.13	0.00248	-1.34629	0.00124463	-3.98101	4.38e-39	-3.11489	8.14e-25
Glyma.18G254100	AAA-ATPase 1	-2.01	1.04e-05	-1.54598	8.62e-05	-5.71181	3.53e-49	-4.12066	9.1e-74
Glyma.18G254300	Leucine-rich repeat receptor-like protein kinase family protein	-1.31	0.00182	-0.905208	0.00225636	-5.16927	3e-46	-4.18033	9.32e-36
Glyma.18G255600	Protein kinase superfamily protein	-0.34	0.0343	-0.22808	0.0196245	-0.584658	3.25e-07	-0.513215	8.27e-05
Glyma.18G260500	cycling DOF factor 2	-2.15	0.0266	-1.66385	0.0058119	-3.95919	4.96e-09	-2.57674	6.83e-08
Glyma.18G260700	Calcium-binding EF-hand family protein	-2.03	2.02e-10	-1.47298	8.83e-10	-4.75633	2.47e-55	-3.34773	7.32e-69
Glyma.18G265700	UDP-Glycosyltransferase superfamily protein	-0.81	0.00981	-0.595794	5.03e-10	-2.43856	9.44e-25	-1.84952	2.78e-17
Glyma.18G267100	glycosyl hydrolase family 81 protein	-0.84	0.00443	-0.584218	0.0321327	-2.19959	9.67e-22	-1.51383	5.39e-41
Glyma.18G267900	O-methyltransferase family protein	-3.57	0.00862	-2.01066	1.96e-05	-5.50644	1.06e-06	-2.62066	0.0360037
Glyma.18G271400	Malectin/receptor-like protein kinase family protein	-3.92	0.00356	-3.05016	0.00567771	-4.52654	1.43e-07	-3.31567	0.000248428
Glyma.18G273900	Thioredoxin superfamily protein	-0.37	0.0333	-0.266305	8.07e-06	-0.378774	0.00406048	-0.284594	0.0317336
Glyma.18G277300	6-phosphogluconate dehydrogenase family protein	-0.89	3.99e-05	-0.590927	2.15e-11	-2.0639	4.75e-31	-1.47902	5.09e-21
Glyma.18G281400	Integrase-type DNA-binding superfamily protein	-1.66	3.12e-07	-1.21771	4.58e-06	-3.64235	3.82e-35	-2.71856	1.05e-23
Glyma.18G281600	Cysteine proteinases superfamily protein	-0.55	0.000998	-0.442715	0.000563599	-0.406588	0.00395089	-0.421862	0.00231917
Glyma.18G285700	Plant protein 1589 of unknown function	1.77	0.00355	0.815605	0.00308984	6.10994	6.37e-10	2.58839	1.8e-09
Glyma.18G287600	Ras-related small GTP-binding family protein	-0.59	2.76e-05	-0.431464	1.76e-08	-0.645666	5.87e-08	-0.471299	0.000156313
Glyma.18G287800	heat shock protein 70	-1.46	6.38e-05	-1.09771	1.08e-06	-3.85862	3.03e-36	-2.80301	5.62e-21
Glyma.18G287900	heat shock protein 70	-1.04	0.000177	-0.777236	3.91e-06	-0.964143	5.43e-05	-0.541816	0.00862292
Glyma.18G289200		1.07	0.0222	0.779896	6.8e-07	1.80923	9.69e-07	1.3582	4.58e-05
Glyma.18G290000	Acyl-CoA N-acyltransferases (NAT) superfamily protein	0.36	0.0212	0.211578	0.000157365	0.801658	1.16e-11	0.550035	2.05e-05
Glyma.18G292600	FKBP-like peptidyl-prolyl cis-trans isomerase family protein	0.47	0.018	0.280749	3.38e-06	1.02516	6.61e-12	0.712663	5.39e-07
Glyma.18G294400	cysteine-rich RLK (RECEPTOR-like protein kinase) 5	-1.63	0.000869	-0.780268	0.0017041	-4.42457	2.54e-28	-2.82572	9.07e-14
Glyma.18G294800	Protein kinase family protein	-1.81	4.41e-05	-1.25511	1.5e-05	-3.91771	1.87e-26	-2.83148	1.16e-18
Glyma.18G295000	ortholog of maize chloroplast splicing factor CRS1	0.49	0.00469	0.319737	8.25e-05	0.855418	3.4e-10	0.732191	4.33e-09
Glyma.18G298600	SNARE associated Golgi protein family	-0.53	0.031	-0.384009	0.00331431	-0.855883	1.83e-06	-0.577704	0.000146471
Glyma.19G003300	Galactose mutarotase-like superfamily protein	0.69	0.0439	0.551527	2.93e-09	1.28234	3.83e-07	0.921148	6e-05
Glyma.19G003700	Sucrase/ferredoxin-like family protein	-1.2	0.00167	-0.881826	0.000161141	-3.4106	5.42e-29	-2.40367	9.11e-34
Glyma.19G005700	cysteine-rich RLK (RECEPTOR-like protein kinase) 42	-1.91	0.00156	-1.46551	0.0145552	-7.15034	1.63e-13	-5.38172	2.31e-23
Glyma.19G006900	NAD(P)-binding Rossmann-fold superfamily protein	-0.72	0.000742	-0.646724	3.6e-09	-1.58909	1.92e-21	-1.37583	1.32e-19
Glyma.19G007700	carbonic anhydrase 1	0.8	0.00862	0.623966	5.71e-16	1.99788	8.14e-18	1.65027	1.17e-08
Glyma.19G011700	Peroxidase superfamily protein	-1.85	0.002	-1.27734	8.27e-10	-3.72715	3.7e-15	-2.35759	1.36e-05
Glyma.19G014000	CRM family member 2	0.43	0.00974	0.289039	4.24e-06	1.04823	1.04e-16	0.694632	2.93e-09
Glyma.19G016200		0.83	0.00518	0.709988	0.000873363	2.57366	2.08e-25	1.77001	1.27e-08
Glyma.19G017300	Leucine-rich repeat protein kinase family protein	-0.38	0.0492	-0.302164	0.00860745	-1.24145	9.17e-21	-0.976606	1.16e-17
Glyma.19G021400	basic helix-loop-helix (bHLH) DNA-binding family protein	1.58	0.0278	1.33192	0.00178035	3.64337	1.37e-05	2.80367	0.0140239
Glyma.19G026800	Domain of unknown function (DUF3598)	0.51	0.0374	0.378827	6.27e-05	1.10377	1.14e-09	0.729666	1.45e-07
Glyma.19G027100	chorismate mutase 1	-0.8	0.000581	-0.479414	2.76e-06	-1.95022	4.71e-27	-1.26063	1.65e-18
Glyma.19G029300	UDP-Glycosyltransferase superfamily protein	-1.27	0.0403	-0.602541	0.043738	-4.77697	1.57e-22	-2.22794	1.4e-12
Glyma.19G030500	HXXXD-type acyl-transferase family protein	-1.56	3.03e-07	-1.11694	1.94e-07	-3.88787	2.42e-48	-2.77405	1.67e-62
Glyma.19G044200	cytochrome B561-1	-0.73	0.0423	-0.564561	6.25e-06	-1.83299	1.33e-12	-1.25474	1.1e-08
Glyma.19G045600	acclimation of photosynthesis to environment	0.58	0.00276	0.422524	5.84e-17	0.668106	2.71e-05	0.433676	0.0145535
Glyma.19G052700		-4.06	0.0499	-2.58772	0.00172705	-6.98228	1.87e-06	-4.07301	1.73e-11
Glyma.19G057500	12-oxophytodienoate reductase 2	-1.21	0.0179	-0.871304	3.36e-09	-2.66615	1.77e-12	-1.97129	7.53e-06
Glyma.19G061900	peptide deformylase 1B	0.46	0.00548	0.302561	3.71e-08	0.447581	0.00109947	0.479731	0.000202255
Glyma.19G069400	suppressor of npr1-1 constitutive 4	-0.59	0.0145	-0.483445	6.81e-09	-1.20079	4.17e-11	-0.999533	8e-08
Glyma.19G076800	lysine histidine transporter 1	-3.58	3.98e-05	-2.65122	6.08e-05	-7.46809	6.6e-19	-5.06847	7.29e-13
Glyma.19G081500	F-box and associated interaction domains-containing protein	-0.77	0.0282	-0.523992	0.00444694	-2.03938	4.96e-16	-1.46133	5.24e-13
Glyma.19G094100	WRKY DNA-binding protein 75	-2.03	4.54e-09	-1.45619	1.24e-15	-3.2122	2.34e-26	-2.28334	6.69e-24
Glyma.19G102100	aspartate kinase 1	-0.36	0.0063	-0.26422	0.000190915	-0.760108	6.24e-13	-0.619362	2.68e-07
Glyma.19G106000	DEAD/DEAH box helicase, putative	0.71	0.0141	0.591282	0.0238774	1.76961	1.35e-15	1.2312	2.31e-09
Glyma.19G115000	BRI1-like 2	-1.15	0.0173	-0.890291	0.014118	-4.73372	9.23e-32	-3.29624	2.15e-19
Glyma.19G115600	Protein of unknown function (DUF1637)	-2.15	0.0139	-1.47894	0.00435464	-3.92261	7.15e-06	-2.99376	0.000151095
Glyma.19G117800		-0.67	0.0289	-0.478282	0.00320713	-0.856558	7.94e-05	-0.567129	0.00803121
Glyma.19G118700		0.49	0.0278	0.401947	4.08e-05	0.675637	8.83e-05	0.486298	0.000626786
Glyma.19G121600		-1.64	0.00186	-1.16889	6.46e-08	-5.19879	2.41e-33	-3.76615	8.78e-13
Glyma.19G121900	calmodulin 5	-1.05	8.91e-05	-0.681789	3.25e-08	-2.16809	7.57e-23	-1.52737	1.1e-18
Glyma.19G123800	dicarboxylate diiron protein, putative (Crd1)	1.35	0.000355	0.94882	4.35e-81	1.45188	5.75e-06	0.920545	0.0125384
Glyma.19G127700	beta-6 tubulin	0.62	1.44e-05	0.446715	5.93e-08	1.06972	4.36e-18	0.740656	1.9e-08
Glyma.19G127800	Transcription elongation factor (TFIIS) family protein	-0.8	0.000714	-0.592945	2.73e-06	-1.51287	2.92e-17	-1.14327	3.58e-15
Glyma.19G130000	DNA GYRASE B2	0.43	0.0166	0.346329	2.41e-07	1.17254	1.14e-17	0.8035	2.75e-10
Glyma.19G130200	TGACG motif-binding factor 6	-0.36	0.00848	-0.306662	6.8e-08	-0.691757	1.92e-11	-0.522394	3.98e-05
Glyma.19G139300	magnesium-chelatase subunit chlH, chloroplast, putative / Mg-protoporphyrin IX chelatase, putative (CHLH)	1.7	1.18e-05	1.17159	1.08e-33	1.60801	2.83e-06	1.02986	0.00303534
Glyma.19G139800	Insulinase (Peptidase family M16) family protein	-0.58	0.00259	-0.429195	0.000908572	-1.51299	1.5e-23	-1.19443	2.58e-24
Glyma.19G151100	Disease resistance-responsive (dirigent-like protein) family protein	-3.64	0.000122	-2.39297	1.19e-10	-7.37136	2.77e-09	-5.44504	3.37e-16
Glyma.19G151800	RNI-like superfamily protein	0.76	0.0347	0.476593	0.00594298	1.35974	9.77e-06	1.01314	0.000785088
Glyma.19G160100	calmodulin 5	-3.34	3.76e-05	-2.29198	1.82e-07	-5.27106	5.29e-18	-3.6693	2.25e-19
Glyma.19G161400	photosystem II reaction center W	0.61	0.0261	0.435668	8.85e-11	1.05226	2.27e-07	0.844696	0.000204176
Glyma.19G163200	HR-like lesion-inducing protein-related	-0.62	0.000506	-0.432706	0.000228517	-1.25962	1.05e-20	-0.956604	1.54e-14
Glyma.19G166700	Immunoglobulin E-set superfamily protein	-0.67	0.0492	-0.456749	0.00117017	-1.16019	2.16e-06	-0.886464	0.000100244
Glyma.19G166800	phospholipid sterol acyl transferase 1	-0.59	0.0318	-0.624861	1.05e-05	-1.59669	1.86e-16	-1.26912	4.27e-13
Glyma.19G167300	Leucine-rich repeat receptor-like protein kinase family protein	-1.37	0.0117	-1.00334	0.0464476	-4.61786	1.83e-24	-3.67558	4.82e-08
Glyma.19G167400	Leucine-rich repeat receptor-like protein kinase family protein	-1.29	0.0138	-0.967266	3.28e-07	-5.15803	2.76e-33	-3.81435	2.19e-09
Glyma.19G174200	C2H2 and C2HC zinc fingers superfamily protein	-4.88	0.0102	-2.48775	0.0042027	-4.28263	4.76e-05	-3.15816	1.44e-05
Glyma.19G177600	Thioredoxin superfamily protein	0.92	0.00694	0.617204	4.29e-27	1.00819	0.000250613	0.726758	0.01543
Glyma.19G181300	plasma membrane intrinsic protein 2A	0.51	0.0491	0.316452	0.000194037	1.1148	1.63e-09	0.815512	2.47e-05
Glyma.19G182300	PHE ammonia lyase 1	-2.14	6.1e-07	-1.5245	2.75e-18	-5.82025	9.59e-53	-4.28069	7.57e-22
Glyma.19G183000	Protein kinase superfamily protein	-0.67	0.0329	-0.347286	0.0288976	-1.32465	3.33e-09	-0.92041	9.11e-07
Glyma.19G185300	ACT-like superfamily protein	-0.6	0.00989	-0.422105	0.00017577	-1.18996	6.94e-11	-0.845171	2.88e-07
Glyma.19G186000	triosephosphate isomerase	0.72	0.00111	0.49678	5.12e-11	0.583825	0.001934	0.403387	0.0217561
Glyma.19G187400	UDP-glucosyl transferase 73C2	-1.01	0.00019	-0.692649	3.29e-09	-1.87653	2.71e-17	-1.32223	2.74e-13
Glyma.19G189300	Exostosin family protein	-0.77	0.00507	-0.507923	0.000672133	-1.11548	2.44e-07	-0.733782	1.87e-07
Glyma.19G190600	Nucleotide-diphospho-sugar transferases superfamily protein	1.38	0.0102	0.607997	0.0105841	4.59918	4.01e-13	3.34012	5.96e-09
Glyma.19G190800	Thioredoxin superfamily protein	0.41	0.00355	0.281368	3.8e-08	0.662502	5.2e-09	0.448714	0.00132513
Glyma.19G198000	HVA22-like protein J	-1.89	0.0225	-1.30057	0.031242	-5.2536	6.26e-10	-3.56945	3.8e-06
Glyma.19G202300	VQ motif-containing protein	-4.02	0.0141	-2.676	0.000213747	-4.4369	0.000606635	-2.85013	3.77e-05
Glyma.19G203900	ubiquitin-specific protease 12	-0.54	0.00833	-0.429172	4.91e-08	-1.18769	6.69e-14	-0.852674	2.7e-13
Glyma.19G204500	Phosphatidic acid phosphatase (PAP2) family protein	-0.45	0.0152	-0.393009	1.98e-06	-1.43848	1.76e-26	-1.03833	1.66e-18
Glyma.19G216500	TRICHOME BIREFRINGENCE-LIKE 6	1.24	0.00239	0.7768	0.00250275	2.0015	1.5e-07	1.43101	2.19e-05
Glyma.19G223600	DEAD box RNA helicase (RH3)	0.63	4.13e-16	0.432918	1.79e-15	0.784399	1.02e-27	0.527732	9.49e-05
Glyma.19G224300	germin-like protein 5	-1.28	9.76e-05	-0.931817	2.92e-12	-2.8374	6.48e-25	-1.89788	4.34e-22
Glyma.19G226800	NIM1-interacting 1	-1.65	0.00762	-1.26557	2.25e-05	-3.99217	4.07e-13	-2.88338	9.53e-09
Glyma.19G229400	Calmodulin-binding protein	-1.2	0.00913	-0.74857	0.000654144	-4.54418	9.36e-35	-3.3433	1.88e-17
Glyma.19G232000	alpha/beta-Hydrolases superfamily protein	0.87	0.00176	0.601403	0.0072974	-3.55069	3.83e-45	-2.46726	3.64e-53
Glyma.19G233900	respiratory burst oxidase homolog B	-2.34	0.00276	-1.64808	1.13e-05	-4.04209	6.54e-12	-3.18212	1.02e-06
Glyma.19G235100	Metallopeptidase M24 family protein	0.28	0.0217	0.206633	0.00193104	0.806578	2.26e-19	0.558659	2.8e-06
Glyma.19G236400	nuclear factor Y, subunit C9	-0.37	0.00139	-0.235721	0.000793748	-0.545078	2.3e-09	-0.382346	0.00208801
Glyma.19G236500	Signal peptidase subunit	-0.66	2.08e-06	-0.426543	3.27e-07	-0.883667	5.78e-13	-0.618427	1.6e-07
Glyma.19G236700	Heavy metal transport/detoxification superfamily protein	0.96	0.0137	0.627331	0.00116556	2.78463	6.76e-17	1.96851	7.7e-08
Glyma.19G236800	RING/U-box superfamily protein	-1.02	0.000158	-0.748237	1.14e-05	-2.67236	1.15e-37	-1.96241	2.53e-25
Glyma.19G239000	Major facilitator superfamily protein	-1.07	0.0102	-0.76695	3.36e-05	-2.39578	1.04e-13	-1.81808	4.45e-09
Glyma.19G241200	Esterase/lipase/thioesterase family protein	0.76	3.08e-06	0.575694	2.89e-15	0.908915	1.67e-10	0.660461	5.06e-08
Glyma.19G242800		0.61	0.00785	0.410404	1.14e-15	0.778763	1.77e-05	0.507493	0.00488864
Glyma.19G244300	calmodulin-like 11	-2.4	0.000257	-1.34934	5.05e-05	-3.0482	4.07e-08	-1.7422	4.03e-05
Glyma.19G245400	pathogenesis-related 4	-1.13	0.0253	-0.801954	4.4e-13	-1.80132	1.95e-06	-1.25476	0.00512339
Glyma.19G246700		-6.06	0.00162	-3.25899	2.11e-05	-6.22415	9.86e-05	-3.51658	2.5e-07
Glyma.19G255300	cyclic nucleotide gated channel 1	-0.64	0.00489	-0.427822	1.05e-06	-2.08063	3.05e-33	-1.19396	9.89e-16
Glyma.19G255500	cyclic nucleotide gated channel 1	-1.39	3.55e-07	-0.958743	5.97e-39	-3.43898	2.34e-48	-2.30185	2.81e-27
Glyma.19G257200		-0.46	0.0165	-0.325757	5.13e-05	-0.39439	0.0104758	-0.314778	0.0136617
Glyma.19G257300	LOB domain-containing protein 11	-2.07	0.000679	-1.23899	1.96e-05	-4.15467	1.83e-15	-3.307	7.99e-06
Glyma.20G002000	Major facilitator superfamily protein	0.54	0.0361	0.337205	9.75e-07	0.586171	0.00286986	0.404501	0.0187792
Glyma.20G005300	glutaredoxin-related	-1.28	0.0014	-0.988838	0.00382305	-3.2526	1.63e-20	-2.34421	3.05e-21
Glyma.20G008600	cytochrome b6f complex subunit (petM), putative	0.44	0.0133	0.321347	7.35e-06	0.607129	1.09e-05	0.444374	0.00159909
Glyma.20G010200	Protein of unknown function (DUF1645)	-5.33	0.00906	-3.17476	4.22e-05	-7.60509	1.35e-06	-4.30239	1.99e-09
Glyma.20G013400		-1.82	1.04e-09	-1.28324	2.78e-08	-4.56154	5.44e-58	-3.17663	1.13e-48
Glyma.20G028000	WRKY DNA-binding protein 3	-0.56	0.00381	-0.386892	3.15e-08	-0.891272	7.31e-09	-0.608658	3.68e-07
Glyma.20G030600		-1.59	3.83e-07	-1.04854	1.41e-07	-3.45347	2.06e-37	-2.38119	2.71e-26
Glyma.20G030700		-2.72	6.77e-10	-1.91255	2.11e-06	-5.08261	2.42e-30	-3.44476	1.43e-23
Glyma.20G031400	emp24/gp25L/p24 family/GOLD family protein	-0.83	2.07e-06	-0.575879	2.55e-06	-1.05302	3.18e-12	-0.734272	5.23e-10
Glyma.20G061100	Six-hairpin glycosidases superfamily protein	-1.52	0.0246	-1.02873	0.031768	-4.31564	2.21e-17	-3.02115	8.76e-13
Glyma.20G062000	nudix hydrolase homolog 2	-2.14	4.91e-05	-1.27493	7.37e-05	-4.17631	1.38e-23	-3.14086	1.91e-05
Glyma.20G065900	heat shock protein 70 (Hsp 70) family protein	-0.93	0.0445	-0.688025	0.00035126	-1.71965	3.08e-07	-1.28814	6.63e-05
Glyma.20G066100	DCD (Development and Cell Death) domain protein	-0.77	0.0456	-0.531011	7.05e-14	-2.47573	3.59e-20	-1.83666	3.11e-12
Glyma.20G066800	ERD (early-responsive to dehydration stress) family protein	0.8	0.0488	0.54319	8.82e-07	1.11394	0.000199182	0.818807	0.00846518
Glyma.20G068300	YELLOW STRIPE like 1	-0.64	0.0411	-0.45863	3.53e-05	-1.55454	2.78e-12	-1.10578	6.83e-08
Glyma.20G076300	Protein kinase superfamily protein	1.16	0.00192	0.814333	5.23e-26	1.10886	0.000409667	0.785747	0.0478779
Glyma.20G085900	proton gradient regulation 5	1.22	0.0114	0.817545	2.02e-10	1.5668	4.91e-05	1.04762	0.00453916
Glyma.20G089600	DEAD box RNA helicase (RH3)	0.7	0.00262	0.540203	0.00023541	1.27682	3.91e-11	0.861764	9.52e-09
Glyma.20G098400	calreticulin 1b	-0.51	0.000833	-0.40006	1.13e-05	-0.928323	9.74e-14	-0.639894	0.000148742
Glyma.20G101100	glutathione S-transferase TAU 8	-0.76	0.000447	-0.582387	0.000114196	-0.985959	2.71e-08	-0.783731	1.19e-11
Glyma.20G107600	Arabidopsis phospholipase-like protein (PEARLI 4) family	-1.86	2.09e-06	-1.29571	1.64e-06	-3.46546	2.7e-26	-2.3851	3.54e-28
Glyma.20G110100	RmlC-like cupins superfamily protein	-1.17	6.26e-06	-0.767672	1.89e-06	-1.00006	5.57e-06	-0.716705	0.00711263
Glyma.20G110400	ACT domain-containing protein	-0.48	0.025	-0.397618	0.0125462	-0.859931	1.1e-07	-0.654215	5.01e-06
Glyma.20G114800		-1.22	0.00176	-0.868212	1.35e-05	-1.53974	1.09e-06	-1.11508	0.00143644
Glyma.20G116400	alpha/beta-Hydrolases superfamily protein	-0.47	0.0276	-0.329536	0.000100684	-0.831409	9.15e-08	-0.603293	3.21e-07
Glyma.20G118500	receptor serine/threonine kinase, putative	-1.39	6.33e-05	-1.20271	2.05e-08	-3.13721	2.33e-26	-3.3094	2.17e-21
Glyma.20G118600	receptor serine/threonine kinase, putative	-1.51	2.58e-05	-1.36047	0.0291392	-3.39342	5.1e-29	-3.41691	1.67e-23
Glyma.20G118900	receptor serine/threonine kinase, putative	-1.05	5.77e-05	-0.757392	0.0210513	-1.99001	4.21e-20	-1.46387	9.87e-19
Glyma.20G124200		-1.69	0.0201	-1.21414	1.99e-06	-3.82032	1.77e-13	-3.02979	0.000108342
Glyma.20G125900	Tetratricopeptide repeat (TPR)-like superfamily protein	-1.34	0.000276	-1.13622	0.00848098	-2.40948	7.72e-15	-1.89107	9.68e-25
Glyma.20G126400	transducin family protein / WD-40 repeat family protein	0.86	0.0339	0.538678	0.0166599	1.56399	3.05e-06	1.24443	0.000146345
Glyma.20G127500	stress enhanced protein 1	0.82	0.000158	0.5606	1.55e-12	1.58495	1.1e-17	1.07925	4.77e-16
Glyma.20G129900	Plant basic secretory protein (BSP) family protein	-1.72	0.00017	-1.24507	0.000144554	-3.7914	4.5e-24	-2.79507	2.34e-14
Glyma.20G130000	Plant basic secretory protein (BSP) family protein	-3.83	0.000679	-2.82111	0.000152097	-6.90278	2.22e-12	-5.34712	8.64e-07
Glyma.20G132400	Leucine-rich repeat (LRR) family protein	-0.88	0.000404	-0.613692	4.08e-14	-2.40795	8.35e-34	-1.60371	2.49e-23
Glyma.20G133200	salt tolerance zinc finger	-1.01	0.0359	-0.559059	0.00266112	-2.30047	3.24e-12	-1.56961	2.87e-07
Glyma.20G138500	cysteine-rich RLK (RECEPTOR-like protein kinase) 29	-1.78	0.0185	-1.16758	2.25e-05	-3.58365	1.76e-11	-2.49159	0.000304411
Glyma.20G139300	cysteine-rich RLK (RECEPTOR-like protein kinase) 25	-1.83	0.0124	-1.35222	0.00039693	-3.79695	5.31e-11	-2.80697	1.94e-05
Glyma.20G139400	cysteine-rich RLK (RECEPTOR-like protein kinase) 25	-3.89	0.00221	-2.70797	3.04e-05	-5.61474	3.13e-08	-4.45902	4.69e-16
Glyma.20G139500	cysteine-rich RLK (RECEPTOR-like protein kinase) 25	-1.97	0.0144	-1.49832	0.0077954	-2.58855	5.17e-06	-2.03973	0.000983058
Glyma.20G139600	cysteine-rich RLK (RECEPTOR-like protein kinase) 25	-1.24	3.55e-07	-0.783902	8.41e-06	-3.3869	9.05e-52	-2.41368	6.96e-30
Glyma.20G139900	cysteine-rich RLK (RECEPTOR-like protein kinase) 10	-0.46	0.00688	-0.321223	0.00464554	-1.42093	9.92e-30	-0.975501	2.51e-17
Glyma.20G140500	cysteine-rich RLK (RECEPTOR-like protein kinase) 10	-0.72	0.0109	-0.481583	1.5e-05	-1.12638	1.5e-07	-0.824062	4.2e-08
Glyma.20G148100	O-acetylserine (thiol) lyase (OAS-TL) isoform A1	-0.98	0.0398	-0.635199	0.00338955	-1.73471	3.08e-07	-1.20299	6.88e-07
Glyma.20G150700	emp24/gp25L/p24 family/GOLD family protein	-0.68	0.00259	-0.495112	1.25e-08	-1.30784	3.13e-13	-0.903946	2.42e-12
Glyma.20G153300	carboxyesterase 20	-0.95	0.000444	-0.725096	3.84e-05	-2.62446	4.36e-32	-1.8036	1.78e-36
Glyma.20G156200	IQ-domain 24	0.56	0.003	0.477507	6.96e-08	0.821502	3.86e-07	0.726453	3.93e-06
Glyma.20G161200	NAD(P)-binding Rossmann-fold superfamily protein	0.6	0.00104	0.423123	9.34e-14	1.36236	2.37e-20	0.967776	4.1e-13
Glyma.20G164900	chitinase A	1.18	0.0241	0.884694	3.09e-05	1.38811	0.000691677	1.13016	0.0160329
Glyma.20G166400	Inositol monophosphatase family protein	0.65	0.0117	0.48048	3.45e-12	2.20931	5.92e-27	1.59619	1.57e-19
Glyma.20G178000		-5.33	0.000119	-3.27549	1.89e-07	-7.92882	1.81e-09	-4.99431	2.58e-23
Glyma.20G187000	RNA-binding (RRM/RBD/RNP motifs) family protein	0.68	0.0335	0.392024	0.00129988	1.67659	1.3e-12	1.10278	2.35e-08
Glyma.20G187800		-0.35	0.0161	-0.275366	0.000369888	-0.675284	1.88e-10	-0.481201	8.69e-05
Glyma.20G189900	glycosyltransferase family protein 47	-0.91	0.000945	-0.62548	4.26e-12	-2.04733	3.99e-20	-1.24869	1.09e-12
Glyma.20G190800		-0.62	0.00078	-0.512156	1.01e-07	-0.774616	2.92e-08	-0.621615	1.15e-06
Glyma.20G196400	ethylene responsive element binding factor 2	-3.47	0.00262	-2.61644	0.00333307	-8.59499	1.43e-09	-4.88113	9.83e-22
Glyma.20G198100	plastid transcriptionally active 5	0.38	0.025	0.219484	4.53e-05	0.596722	2.36e-06	0.427108	0.00247317
Glyma.20G201400	Cyclopropane-fatty-acyl-phospholipid synthase	1.5	0.000155	0.998882	1.41e-10	1.99237	5.36e-09	1.27403	0.000272419
Glyma.20G202900	HR-like lesion-inducing protein-related	-0.7	0.000496	-0.427952	2e-05	-1.29237	7.26e-16	-0.843524	7.81e-10
Glyma.20G203700	ethylene response factor 1	-1.61	3.55e-07	-0.940991	1.58e-07	-3.38379	1.38e-25	-2.33732	7.28e-10
Glyma.20G207600	Protein phosphatase 2C family protein	-1.32	0.00018	-1.04115	1.02e-05	-3.08093	2.37e-24	-2.19376	5.38e-18
Glyma.20G209700	myb domain protein 15	-2.03	8.37e-12	-1.40339	8.71e-30	-4.89019	2.4e-65	-3.56652	1.79e-84
Glyma.20G210500	AUX/IAA transcriptional regulator family protein	0.83	3.53e-07	0.611022	5.8e-08	1.78177	1.94e-32	0.684862	6.5e-05
Glyma.20G212400	Uncharacterised conserved protein (UCP030210)	0.85	0.0279	0.568797	1.56e-17	1.41873	9.95e-07	1.10183	0.000307495
Glyma.20G214000	alpha/beta-Hydrolases superfamily protein	0.54	0.034	0.383065	3.3e-06	0.8424	9.24e-06	0.608805	0.000452254
Glyma.20G214100	RING/FYVE/PHD zinc finger superfamily protein	0.44	0.00262	0.327604	0.000438766	0.676569	8.44e-09	0.474064	0.00011559
Glyma.20G220200	phloem protein 2-B10	-0.88	0.0224	-0.658838	0.0135526	-2.19198	1.37e-14	-1.53087	2.86e-16
Glyma.20G224100	NIMA-related kinase 2	0.9	0.0224	0.620333	0.0172115	2.68058	1.66e-14	1.58634	3.47e-08
Glyma.20G224600	Bacterial sec-independent translocation protein mttA/Hcf106	0.54	0.0271	0.370475	0.000249573	1.0678	2.6e-09	0.58228	0.000234985
Glyma.20G225900	winged-helix DNA-binding transcription factor family protein	-0.49	0.0486	-0.35455	6.87e-06	-0.639003	0.000450118	-0.424142	0.0109386
Glyma.20G227300	Plant protein of unknown function (DUF946)	-0.48	0.025	-0.281215	0.000269386	-1.40268	1.26e-20	-1.01547	6.98e-12
Glyma.20G227500	SET-domain containing protein lysine methyltransferase family protein	-2.13	0.00191	-1.25158	9.12e-05	-3.71294	4.89e-12	-2.85672	3.61e-05
Glyma.20G231200	Phosphoglycerate mutase family protein	-0.53	0.0399	-0.383978	0.00622444	-2.37898	4.8e-41	-1.63323	2.76e-34
Glyma.20G231600	thylakoid lumen 18.3 kDa protein	0.58	0.0493	0.409409	3.56e-15	1.29678	6.37e-10	0.96095	5.59e-05
Glyma.20G240600	alpha/beta-Hydrolases superfamily protein	-1	0.0234	-0.69976	0.00264824	-3.02885	8.83e-19	-2.32993	2.27e-07
Glyma.20G241500	Chalcone-flavanone isomerase family protein	-1.37	2.55e-05	-1.04239	5.79e-06	-3.65366	1.69e-41	-2.7421	3.59e-44
Glyma.20G245100	homogentisate phytyltransferase 1	-0.98	0.0304	-0.691401	8.35e-08	-3.39654	8.14e-26	-2.45706	1.13e-11
Glyma.20G250200	hydroxyproline-rich glycoprotein family protein	-0.45	0.0185	-0.220422	0.0338386	-1.09998	4.35e-16	-0.701405	9.49e-09
Glyma.U010700		1.42	0.00305	0.965679	0.00136557	2.183	2.42e-06	1.55873	0.000241792
Glyma.U017900	Protein of unknown function (DUF793)	-0.94	0.0074	-0.659438	0.00197088	-1.61833	9.66e-15	-1.1222	2.38e-12
Glyma.U018600	Basic-leucine zipper (bZIP) transcription factor family protein	-1.13	0.0108	-0.784964	3.08e-09	-2.35311	2.39e-12	-1.70917	2.31e-07
Glyma.U020900	LOB domain-containing protein 1	-1.38	0.0454	-0.925422	0.00173496	-3.43868	3.66e-13	-2.74544	3.04e-06
Glyma.U030900	ZCF37	-1.7	0.000309	-1.1937	0.000120974	-5.08229	1.29e-24	-3.49739	2.46e-05
Glyma.U033700	CCT motif family protein	0.75	0.0484	0.463315	0.000641216	1.9801	1e-12	1.41228	1.14e-07
Glyma.U040600	Cupredoxin superfamily protein	-2.39	7.76e-12	-1.69202	3.35e-07	-4.24659	6.39e-44	-2.97259	3.49e-37
*: Log2 Fold Change of resistannce over susceptibility (negative values indicate higher expression in susceptibility)
#: Adjusted p-value
